# Supplementary material for: CBFA: phenotype prediction integrating metabolic models with constraints derived from experimental data
Source: BMC Syst Biol. 2014 Dec 3;8:123. doi: 10.1186/s12918-014-0123-1 (PMC4263207; doi:10.1186/s12918-014-0123-1)
Supplement: Additional file 1: Table S1. — Feature comparison of several software tools for constraint-based methods, including a list of CBFA novel features under the framework of OptFlux. [file 12918_2014_123_MOESM1_ESM.xlsx]

## Sheet: Tool comparison
		CBFA	OptFlux	COBRA toolbox	CellNetAnalyser (4)	BioOpt (BioMet Toolbox)	Raven (BioMet Toolbox)	CycSim	FBASimVis (6)	FASIMU	SurreyFBA	Sybil / abcdeFBA	SBRT	FAME	GEMSiRV	Acorn	MicrobesFlux	MetaFlux (13)		Notes
Technical features	Programming language	Java	Java	Matlab / Python	Matlab	C++	Matlab	Web application	Java and Matlab	Bash	C++ and Java	R	Java	Web-based	Java	Web-based, Java, C++	Web-based	Lisp		(1) COBRApy does not depend on Matlab, but still has few functionalities
	Operating System	Linux, Windows, Mac OS	Linux, Windows, Mac OS	Linux, Windows, Mac OS	Linux, Windows, Mac OS	Windows	Linux, Windows, Mac OS	Linux, Windows, Mac OS	Windows	Linux, Mac OS	Linux, Windows, Mac OS	Linux, Windows, Mac OS	Linux, Windows, Mac OS	Linux, Windows, Mac OS	Linux, Windows, Mac OS	Linux, Windows, Mac OS	Linux, Windows, Mac OS	Linux, Mac OS		(2) Accepts equality ratios between two reactions in its linear combination form
	License	GNU GPLv3	GNU GPLv3	GNU GPLv3	commercial		CC BY-NC-SA 3.0	Online	GNU GPLv3	GPL	GNU GPL	GNU GPL	GNU GPL	Proprietary		GNU GPL v2	BSD 3-Clause	commercial		(3) 13C MFA to estimate fluxes through 13C data fitting
	OpenSource / Availability	OS / free	OS / free	OS / free (runs over Matlab) (1)	Commercial / runs over Matlab (5)	Not OS / free	OS / free (runs over Matlab)	Not OS / free	OS / free (runs over Matlab)	*	*	*	*	Provided upon request	*	*	*	Commercial		(4) Extension of FluxAnalyzer
																				(5) Metabolites producibility checking
Model Analysis	System / Model classification	*	X	X	*	X	X	X	X	X	X	X	X	X	X	X	X	X		(6) VANTED plugin
	Sensitivity Analysis	X	X	X	*	X	*(5)	*(5)	X	X	X	*(8)	X	*	*(11)	*(11)	X	X		(7) Requires cytoscape
	Robustness Analysis	*	X	*	X	X	X	X	*	X	*	*	X	X	*	X	X	X		(8) abcdeFBA allows to perform flux pertubation analysis
																				(9) Accepts linear combinations of reactions
Simulation methods	FBA	*	*	*	*	*	*	*	*	*	*	*	*	*	*	*	*	*		(10) A simple GUI is provided to selected a predifined process written in a text file
	pFBA	*	*	*	X	X	X	X	X	*	X	*	X	*	X	X	X	X		(11) Essentiality analysis
	MOMA	*	*	*	X	X	*	X	X	*	X	*	X	X	X	X	X	X		(12) Export only
	ROOM	*	*	X	X	X	X	X	X	X	X	*	X	X	X	X	X	X		(13) Part of the Pathway Tools
	FVA	*	*	*	*	*	X	X	*	*	*	*	*	*	*	*	X	X
Phenotype simulation	Knockout simulation	*	*	*	*	*	*	*	*	*	*	*	*	*	*	*	*	*
	Measured fluxes	*	X	*	*	X	*	X	X	*	X	X	*	X	X	X	*	X
	Flux Ratios	*	X	* (2)	X	X	X	X	X	X	X	X	(9)	X	X	X	X	X
MFA methods	MFA with QP	*	X	* (3)	X	X	*	X	X	*	X	*	X	X	X	X	X	X
	Null Space MFA	*	X	X	X	X	X	X	X	X	X	X	*	X	X	X	X	X
	Algebraic methods for MFA	*	X	X	*	X	X	X	X	X	X	X	*	X	X	X	X	X
Model standards	SBML	*	*	*	*	X	*	X	*	*	*	*	*	*	*	*	(12)	X
	Flat files	*	*	*	X	*	*	X	*	*	*	*	*	X	*	*	X	*
	Metatool	*	*	X	*	X	X	X	X	*	X	*	*	X	X	X	X	X
Visualization	Graphical user interface (GUI)	*	*	X	*	X	*	*	*	X	*	X	(10)	*	*	*	*	*
	Network visualization	*	*	*	*	X	*	*	*	*(7)	*	X	X	*	*	*	X	*
Documentation	Documentation	*	*	*	*	*	*	*	*	Basic documentation	Basic documentation	*	Basic documentation	*	*	*	*	*
References			OptFlux: an open-source software platform for in silico metabolic engineering	Quantitative prediction of cellular metabolism with constraint-based models - the COBRA Toolbox v2	Structural and functional analysis of cellular networks with CellNetAnalyzer	BioMet Toolbox: genome-wide analysis of metabolism	The RAVEN toolbox and its use for generating a genome-scale metabolic model for Penicillium chrysogenum.	CycSim—an online tool for exploring and experimenting with genome-scale metabolic models	FBA-SimVis: interactive visualization of constraint-based metabolic models	FASIMU- flexible software for flux-balance computation series in large metabolic networks	SurreyFBA: a command line tool and graphics user interface for constraint-based modeling of genome-scale metabolic reaction networks	sybil – Efficient constraint-based modelling in R	The Systems Biology Research Tool: evolvable open-source software	FAME, the flux analysis and modeling environment	GEMSiRV: A software platform for genome-scale metabolic model simulation, reconstruction and visualization	Acorn- A grid computing system for constraint based modeling and visualization of the genome scale metabolic reaction networks via a web interface	MicrobesFlux:a web platform for drafting metabolic models from the KEGG database	Construction and completion of flux balance models from pathway databases
				COBRApy: constraints-based reconstruction and analysis for python	FluxAnalyzer:exploring structure, pathways, and flux distributions in metabolic net- works on interactive flux maps
URLs		http://www.optflux.org	http://www.optflux.org	http://opencobra.sourceforge.net/openCOBRA ;	http://www.mpi-magdeburg.mpg.de/projects/cna/cna.html	http://129.16.106.142/tools.php?c=bioopt		http://www.genoscope.cns.fr/cycsim	http://fbasimvis.ipk-gatersleben.de/	http://www.bioinformatics.org/fasimu/	http://sysbio3.fhms.surrey.ac.uk/sfba/	http://CRAN.R-project.org/package=sybil	http://www.bioc.uzh.ch/wagner/software/SBRT/	http://f-a-m-e.org/	http://sb.nhri.org.tw/GEMSiRV/en/	http://sysbio3.fhms.surrey.ac.uk:8080/acorn/homepage.jsf	http://tanglab.engineering.wustl.edu/static/MicrobesFlux.html	http://www.biocyc.org/download.shtml
				http://opencobra.sourceforge.net/								http://cran.r-project.org/web/packages/abcdeFBA/index.html

## Sheet: CBFA vs OptFlux
New features of jMFA not available in Optflux
Model Analysis	System / Model classification
	Robustness Analysis
Simulation methods	FBA (1)		(1) Extended formulation of the methods in Optflux, to consider exchange and internal flux measurements, and also equality and inequality flux ratios.
	pFBA (1)
	FVA (1)
Phenotype simulation	Knockout simulation (1)
	Measured fluxes
	Flux Ratios
MFA methods	MFA with QP
	Null Space MFA
	Algebraic methods for MFA
Visualization	New graphical user interfaces
	Network visualization for the new methods
Report	Simulation configurations and results
