# Supplementary material for: CBFA: phenotype prediction integrating metabolic models with constraints derived from experimental data
Source: BMC Syst Biol. 2014 Dec 3;8:123. doi: 10.1186/s12918-014-0123-1 (PMC4263207; doi:10.1186/s12918-014-0123-1)
Supplement: Additional file 4: — Results for the simulations carried out in the first case study: reduced model of S. cerevisiae . [file 12918_2014_123_MOESM4_ESM.xlsx]

## Sheet: No ratios
FBA			pFBA				Algebra
HXK1_HXK2_GLK1	8.65		HXK1_HXK2_GLK1	8.65			HXK1_HXK2_GLK1	8.65
PGI1	7.73182		PGI1	7.57885			PGI1	7.57885
PFK1_PFK2	7.89697		PFK1_PFK2	7.72565			PFK1_PFK2	7.72565
FBP1	0		FBP1	0			FBP1	0
FBA1	7.89697		FBA1	7.72565			FBA1	7.72565
TPI1	6.11424		TPI1	5.9368			TPI1	5.9368
TDH1_TDH2_TDH3	14.0597		TDH1_TDH2_TDH3	13.6926			TDH1_TDH2_TDH3	13.6926
PGK1	14.0597		PGK1	13.6926			PGK1	13.6926
GPM1_GPM2_GPM3	13.9233		GPM1_GPM2_GPM3	13.5195			GPM1_GPM2_GPM3	13.5195			Measured fluxes (drains)
ENO1_ENO2	13.9233		ENO1_ENO2	13.5195			ENO1_ENO2	13.5195			Measured fluxes (zero internal fluxes)
PYK1_PYK2	13.787		PYK1_PYK2	13.3464			PYK1_PYK2	13.3464			Knockouts
ZWF1	0.35		ZWF1	0.35			ZWF1	0.35
SOL1_SOL2_SOL3_SOL4	0.35		SOL1_SOL2_SOL3_SOL4	0.35			SOL1_SOL2_SOL3_SOL4	0.35
GND1_GND2	0.35		GND1_GND2	0.35			GND1_GND2	0.35
RKI1	0.184848		RKI1	0.203204			RKI1	0.203204
RPE1	0.165152		RPE1	0.146796			RPE1	0.146796			Before adding the constraints, the system had 9 degrees of freedom. Running an evolutionary algorithm, the minimal set of measurements to turn the system determined was found. The criteria to find the set of fluxes was based on minimizing the degrees of freedom, with the minimal number of measured fluxes and giving priority to the five measured drains (retrieved from the results in Blank, 2005) a…
TKL1_TKL2	0.116667		TKL1_TKL2	0.116667			TKL1_TKL2	0.116667
TAL1	0.116667		TAL1	0.116667			TAL1	0.116667
TKI1_TKI2	0.0484848		TKI1_TKI2	0.0301291			TKI1_TKI2	0.030129
GPD1_GPD2	1.78273		GPD1_GPD2	1.78885			GPD1_GPD2	1.78885
GPP1_GPP2	1.76		GPP1_GPP2	1.76			GPP1_GPP2	1.76
PDC1_PDC5_PDC6	12.5824		PDC1_PDC5_PDC6	12.2214			PDC1_PDC5_PDC6	12.2214
ADH1_ADH2_ADH4	11.237		ADH1_ADH2_ADH4	10.3253			ADH1_ADH2_ADH4	10.3253
ALD6	1.34545		ALD6	1.89613			ALD6	1.89613
ACS1_ACS2	0.545455		ACS1_ACS2	1.09613			ACS1_ACS2	1.09613
PDA1_PDB1	0.318182		PDA1_PDB1	1.4992e-05			PDA1_PDB1	1.47335e-05
PYC1_PYC2	0.727273		PYC1_PYC2	0.923068			PYC1_PYC2	0.923068
CIT1_CIT3	0.25		CIT1_CIT3	0.317305			CIT1_CIT3	0.317305
ACO1	0.25		ACO1	0.317305			ACO1	0.317305
IDP1	0.25		IDP1	0.317305			IDP1	0.317305
KGD1_KGD2	0		KGD1_KGD2	0			KGD1_KGD2	-1.0037e-15
LSC1_LSC2	0		LSC1_LSC2	0			LSC1_LSC2	-6.97024e-16
SDH1_SDH2	0		SDH1_SDH2	0			SDH1_SDH2	0
OSM1	0		OSM1	0			OSM1	2.03203e-16
FUM1	0		FUM1	0			FUM1	0
MDH1	-0.25		MDH1	-0.317305			MDH1	-0.317305
MAE1	0.25		MAE1	0.317305			MAE1	0.317305
PCK1	0		PCK1	0			PCK1	0
CAT2	0		CAT2	0.403827			CAT2	0.403827
ACEEX	0.8		ACEEX	0.8			ACEEX	0.8
CO2EX	13.0233		CO2EX	12.283			CO2EX	12.283
ShuttleX	1.40364		ShuttleX	2.03997			ShuttleX	2.03997
NADHX	0.0804091		NADHX	0.0947878			NADHX	0.0947878
FADHX	0		FADHX	0			FADHX	1.2887e-17
ATPX	5.63861		ATPX	2.4961			ATPX	2.4961
BIOMASSX	0.0227273		BIOMASSX	0.0288459			BIOMASSX	0.0288459
R_EX_BIOMASS_	2.27273		R_EX_BIOMASS_	2.88459			R_EX_BIOMASS_	2.88459
R_EX_ETH_	11.237		R_EX_ETH_	10.3253			R_EX_ETH_	10.3253
R_EX_ACEX_	0.8		R_EX_ACEX_	0.8			R_EX_ACEX_	0.8
R_EX_GLC_	-8.65		R_EX_GLC_	-8.65			R_EX_GLC_	-8.65
R_EX_GLYC_	1.76		R_EX_GLYC_	1.76			R_EX_GLYC_	1.76
R_EX_O2_	-0.804091		R_EX_O2_	-0.947878			R_EX_O2_	-0.947878
R_EX_CO2X_	13.0233		R_EX_CO2X_	12.283			R_EX_CO2X_	12.283

## Sheet: With ratios
FBA			pFBA			Algebra
HXK1_HXK2_GLK1	8.99998		HXK1_HXK2_GLK1	8.99998		HXK1_HXK2_GLK1	8.99998
PGI1	7.94572		PGI1	7.94572		PGI1	7.94572
PFK1_PFK2	8.13985		PFK1_PFK2	8.13985		PFK1_PFK2	8.13985
FBP1	0		FBP1	0		FBP1	0
FBA1	8.13985		FBA1	8.13985		FBA1	8.13985
TPI1	6.50399		TPI1	6.50399		TPI1	6.50399
TDH1_TDH2_TDH3	14.7021		TDH1_TDH2_TDH3	14.7021		TDH1_TDH2_TDH3	14.7021
PGK1	14.7021		PGK1	14.7021		PGK1	14.7021
GPM1_GPM2_GPM3	14.5469		GPM1_GPM2_GPM3	14.5469		GPM1_GPM2_GPM3	14.5469			Measured fluxes (drains)
ENO1_ENO2	14.5469		ENO1_ENO2	14.5469		ENO1_ENO2	14.5469			Measured fluxes (zero internal fluxes)
PYK1_PYK2	14.3918		PYK1_PYK2	14.3918		PYK1_PYK2	14.3918
ZWF1	0.4076		ZWF1	0.4076		ZWF1	0.4076			Knockouts
SOL1_SOL2_SOL3_SOL4	0.4076		SOL1_SOL2_SOL3_SOL4	0.4076		SOL1_SOL2_SOL3_SOL4	0.4076
GND1_GND2	0.4076		GND1_GND2	0.4076		GND1_GND2	0.4076
RKI1	0.213466		RKI1	0.213466		RKI1	0.213466
RPE1	0.194134		RPE1	0.194134		RPE1	0.194134
TKL1_TKL2	0.135867		TKL1_TKL2	0.135867		TKL1_TKL2	0.135867
TAL1	0.135867		TAL1	0.135867		TAL1	0.135867
TKI1_TKI2	0.0582677		TKI1_TKI2	0.0582677		TKI1_TKI2	0.0582677			Flux ratios
GPD1_GPD2	1.63587		GPD1_GPD2	1.63587		GPD1_GPD2	1.63587			Constraint	Value	Description
GPP1_GPP2	1.61		GPP1_GPP2	1.61		GPP1_GPP2	1.61			PYC1_PYC2 / PYC1_PYC2 + CAT2	0.9	cytosolic oxaloacetate originating from cytosolic pyruvate
PDC1_PDC5_PDC6	13.1128		PDC1_PDC5_PDC6	13.1128		PDC1_PDC5_PDC6	13.1128			PCK1 / PCK1 + ENO1_ENO2	7e-06	PEP originating from cytosolic oxaloacetate
ADH1_ADH2_ADH4	11.6		ADH1_ADH2_ADH4	11.6		ADH1_ADH2_ADH4	11.6			MAE1 / MAE1 + PDC1_PDC5_PDC6 (LB)	0.00016	upper and lower bounds for mitochondrial pyruvate derived through the malic enzyme
ALD6	1.51277		ALD6	1.51277		ALD6	1.51277
ACS1_ACS2	0.712774		ACS1_ACS2	0.712774		ACS1_ACS2	0.712774
PDA1_PDB1	0.270149		PDA1_PDB1	0.270149		PDA1_PDB1	0.270149
PYC1_PYC2	0.827826		PYC1_PYC2	0.827826		PYC1_PYC2	0.827826
CIT1_CIT3	0.28453		CIT1_CIT3	0.28453		CIT1_CIT3	0.28453
ACO1	0.28453		ACO1	0.28453		ACO1	0.28453
IDP1	0.28453		IDP1	0.28453		IDP1	0.28453
KGD1_KGD2	0		KGD1_KGD2	0		KGD1_KGD2	-1.91957e-15
LSC1_LSC2	0		LSC1_LSC2	0		LSC1_LSC2	-1.1845e-15
SDH1_SDH2	0		SDH1_SDH2	0		SDH1_SDH2	0
OSM1	0		OSM1	0		OSM1	4.10212e-16
FUM1	0		FUM1	0		FUM1	0
MDH1	-0.28453		MDH1	-0.28453		MDH1	-0.28453
MAE1	0.28453		MAE1	0.28453		MAE1	0.28453
PCK1	0.000101829		PCK1	0.000101829		PCK1	0.000101829
CAT2	0.0919807		CAT2	0.0919807		CAT2	0.0919807
ACEEX	0.8		ACEEX	0.8		ACEEX	0.8
CO2EX	13.5319		CO2EX	13.5319		CO2EX	13.5319
ShuttleX	1.8801		ShuttleX	1.8801		ShuttleX	1.8801
NADHX	0.101046		NADHX	0.101046		NADHX	0.101046
FADHX	0		FADHX	0		FADHX	-2.44359e-17
ATPX	5.55566		ATPX	5.55566		ATPX	5.55566
BIOMASSX	0.0258664		BIOMASSX	0.0258664		BIOMASSX	0.0258664
R_EX_BIOMASS_	2.58664		R_EX_BIOMASS_	2.58664		R_EX_BIOMASS_	2.58664
R_EX_ETH_	11.6		R_EX_ETH_	11.6		R_EX_ETH_	11.6
R_EX_ACEX_	0.8		R_EX_ACEX_	0.8		R_EX_ACEX_	0.8
R_EX_GLC_	-8.99998		R_EX_GLC_	-8.99998		R_EX_GLC_	-8.99998
R_EX_GLYC_	1.61		R_EX_GLYC_	1.61		R_EX_GLYC_	1.61
R_EX_O2_	-1.01046		R_EX_O2_	-1.01046		R_EX_O2_	-1.01046
R_EX_CO2X_	13.5319		R_EX_CO2X_	13.5319		R_EX_CO2X_	13.5319

## Sheet: Refs
Organism	Saccharomyces Cerevisiae
Growth conditions	Aerobic
model	Simplified model for growth
Ratios, Measured Fluxes, knockouts and growth	Blank LM, Kuepfer L, Sauer U: Large-scale 13C-flux analysis reveals mechanistic principles of metabolic network robustness to null mutations in yeast. Genome Biol 2005, 6:R49
Model	Förster J, Gombert AK, Nielsen J: A functional genomics approach using metabolomics and in silico pathway analysis. Biotechnol Bioeng 2002, 79:703–12.
