# Supplementary material for: CBFA: phenotype prediction integrating metabolic models with constraints derived from experimental data
Source: BMC Syst Biol. 2014 Dec 3;8:123. doi: 10.1186/s12918-014-0123-1 (PMC4263207; doi:10.1186/s12918-014-0123-1)
Supplement: Additional file 5: — Results for the simulations carried out in the first case study: GSMM of E. coli . [file 12918_2014_123_MOESM5_ESM.xlsx]

## Sheet: Sim1
FBA						pFBA
Internal Flux	Value		Drain	Value		Internal Flux	Value		Drain	Value			Measured fluxes
R_12PPDt	0		R_EX_dmso_LPAREN_e_RPAREN_	0		R_12PPDt	0		R_EX_dmso_LPAREN_e_RPAREN_	0			Flux	Value		Measured fluxes (drains)
R_2DGLCNRx	0		R_EX_pyr_LPAREN_e_RPAREN_	0		R_2DGLCNRx	0		R_EX_pyr_LPAREN_e_RPAREN_	0			R_EX_ac_LPAREN_e_RPAREN_	6.4		Environmental conditions
R_2DGLCNRy	0		R_EX_melib_LPAREN_e_RPAREN_	0		R_2DGLCNRy	0		R_EX_melib_LPAREN_e_RPAREN_	0			R_EX_o2_LPAREN_e_RPAREN_	-18.2
R_2DGULRx	0		R_EX_succ_LPAREN_e_RPAREN_	0		R_2DGULRx	0		R_EX_succ_LPAREN_e_RPAREN_	0			R_EX_co2_LPAREN_e_RPAREN_	18.6
R_2DGULRy	0		R_EX_acac_LPAREN_e_RPAREN_	0		R_2DGULRy	0		R_EX_acac_LPAREN_e_RPAREN_	0
R_3HCINNMH	0		R_EX_glyc_LPAREN_e_RPAREN_	0		R_3HCINNMH	0		R_EX_glyc_LPAREN_e_RPAREN_	0			Environmental conditions
R_3HPPPNH	0		R_EX_arab_L_LPAREN_e_RPAREN_	0		R_3HPPPNH	0		R_EX_arab_L_LPAREN_e_RPAREN_	0			R_EX_glc_LPAREN_e_RPAREN_	-11
R_4HTHRS	0		R_EX_cbl1_LPAREN_e_RPAREN_	0		R_4HTHRS	0		R_EX_cbl1_LPAREN_e_RPAREN_	0
R_5DGLCNR	0		R_EX_o2_LPAREN_e_RPAREN_	-18.2		R_5DGLCNR	0		R_EX_o2_LPAREN_e_RPAREN_	-18.2
R_A5PISO	0.033821		R_EX_orn_LPAREN_e_RPAREN_	0		R_A5PISO	0.0338207		R_EX_orn_LPAREN_e_RPAREN_	0
R_AACPS1	0		R_EX_galct_D_LPAREN_e_RPAREN_	0		R_AACPS1	0		R_EX_galct_D_LPAREN_e_RPAREN_	0
R_AACPS2	0		R_EX_man6p_LPAREN_e_RPAREN_	0		R_AACPS2	0		R_EX_man6p_LPAREN_e_RPAREN_	0		Initially the simulations were done with the FBA-based method. However, the reactions R_ADK3 and R_ADK1 (anenylate kinase 2.7.4.3) had too high values. The reaction R_ADK1 was occuring in the inverse direction and forming a cycle with R_ADK3. An FVA was executed and the bounds of both reactions were in the two extremes of its domains. Therefore, a pFBA-based approach was executed in order to mini…
R_AACPS3	0		R_EX_maltpt_LPAREN_e_RPAREN_	0		R_AACPS3	0		R_EX_maltpt_LPAREN_e_RPAREN_	0
R_AACPS4	0		R_EX_so4_LPAREN_e_RPAREN_	-0.187674		R_AACPS4	0		R_EX_so4_LPAREN_e_RPAREN_	-0.187672
R_AACPS5	0		R_EX_sbt_D_LPAREN_e_RPAREN_	0		R_AACPS5	0		R_EX_sbt_D_LPAREN_e_RPAREN_	0
R_AADDGT	0		R_EX_acnam_LPAREN_e_RPAREN_	0		R_AADDGT	0		R_EX_acnam_LPAREN_e_RPAREN_	0
R_AB6PGH	0		R_EX_no3_LPAREN_e_RPAREN_	0		R_AB6PGH	0		R_EX_no3_LPAREN_e_RPAREN_	0
R_ABTA	1.18084		R_EX_uri_LPAREN_e_RPAREN_	0		R_ABTA	1.18048		R_EX_uri_LPAREN_e_RPAREN_	0
R_ABUTD	1.18084		R_EX_co2_LPAREN_e_RPAREN_	18.6		R_ABUTD	1.18048		R_EX_co2_LPAREN_e_RPAREN_	18.6
R_ABUTt2	0		R_EX_ac_LPAREN_e_RPAREN_	6.4		R_ABUTt2	0		R_EX_ac_LPAREN_e_RPAREN_	6.4
R_ACACCT	0		R_EX_adn_LPAREN_e_RPAREN_	0		R_ACACCT	0		R_EX_adn_LPAREN_e_RPAREN_	0		The first simulations used only one environmental condition as additional constraint. The used condition was to limit the glucose consuption to -11. The obtained biomass flux value was 0.97047.
R_ACACT1r	0		R_EX_leu_L_LPAREN_e_RPAREN_	0		R_ACACT1r	0		R_EX_leu_L_LPAREN_e_RPAREN_	0
R_ACACt2	0		R_EX_but_LPAREN_e_RPAREN_	0		R_ACACt2	0		R_EX_but_LPAREN_e_RPAREN_	0
R_ACALDi	0		R_EX_duri_LPAREN_e_RPAREN_	0		R_ACALDi	0		R_EX_duri_LPAREN_e_RPAREN_	0
R_ACALDt	0		R_EX_for_LPAREN_e_RPAREN_	0		R_ACALDt	0		R_EX_for_LPAREN_e_RPAREN_	0.00070027
R_ACBIPGT	0		R_EX_indole_LPAREN_e_RPAREN_	0		R_ACBIPGT	0		R_EX_indole_LPAREN_e_RPAREN_	0
R_ACCOACr	1.85757		R_EX_thm_LPAREN_e_RPAREN_	0		R_ACCOACr	1.85755		R_EX_thm_LPAREN_e_RPAREN_	0		After defining the measured fluxes for acetate, oxigen and co2, the biomass has changed to the value given in Fischer, 2004
R_ACCOAL	0		R_EX_glcur_LPAREN_e_RPAREN_	0		R_ACCOAL	0		R_EX_glcur_LPAREN_e_RPAREN_	0
R_ACGAMT	0		R_EX_taur_LPAREN_e_RPAREN_	0		R_ACGAMT	0		R_EX_taur_LPAREN_e_RPAREN_	0
R_ACGApts	0		R_EX_lcts_LPAREN_e_RPAREN_	0		R_ACGApts	0		R_EX_lcts_LPAREN_e_RPAREN_	0
R_ACGK	1.44094		R_EX_fe2_LPAREN_e_RPAREN_	0		R_ACGK	1.44058		R_EX_fe2_LPAREN_e_RPAREN_	0
R_ACGS	1.44094		R_EX_glyclt_LPAREN_e_RPAREN_	0		R_ACGS	1.44058		R_EX_glyclt_LPAREN_e_RPAREN_	0
R_ACHBS	0.222253		R_EX_3hpppn_LPAREN_e_RPAREN_	0		R_ACHBS	0.22225		R_EX_3hpppn_LPAREN_e_RPAREN_	0
R_ACKr	-4.75785		R_EX_dcyt_LPAREN_e_RPAREN_	0		R_ACKr	-4.75822		R_EX_dcyt_LPAREN_e_RPAREN_	0
R_ACLS	0.668416		R_EX_tmao_LPAREN_e_RPAREN_	0		R_ACLS	0.668409		R_EX_tmao_LPAREN_e_RPAREN_	0
R_ACMAMUT	0		R_EX_cit_LPAREN_e_RPAREN_	0		R_ACMAMUT	0		R_EX_cit_LPAREN_e_RPAREN_	0
R_ACMANApts	0		R_EX_15dap_LPAREN_e_RPAREN_	0		R_ACMANApts	0		R_EX_15dap_LPAREN_e_RPAREN_	0
R_ACNAMt2	0		R_EX_h_LPAREN_e_RPAREN_	16.1903		R_ACNAMt2	0		R_EX_h_LPAREN_e_RPAREN_	16.1901
R_ACNML	0		R_EX_mnl_LPAREN_e_RPAREN_	0		R_ACNML	0		R_EX_mnl_LPAREN_e_RPAREN_	0
R_ACOATA	0.258731		R_EX_xyl_D_LPAREN_e_RPAREN_	0		R_ACOATA	0		R_EX_xyl_D_LPAREN_e_RPAREN_	0
R_ACODA	1.44094		R_EX_maltttr_LPAREN_e_RPAREN_	0		R_ACODA	1.44058		R_EX_maltttr_LPAREN_e_RPAREN_	0
R_ACONMT	0		R_EX_lac_L_LPAREN_e_RPAREN_	0		R_ACONMT	0		R_EX_lac_L_LPAREN_e_RPAREN_	0
R_ACONT	2.07517		R_EX_galt_LPAREN_e_RPAREN_	0		R_ACONT	2.7208		R_EX_galt_LPAREN_e_RPAREN_	0
R_ACOTA	-1.44094		R_EX_his_L_LPAREN_e_RPAREN_	0		R_ACOTA	-1.44058		R_EX_his_L_LPAREN_e_RPAREN_	0
R_ACPS1	0		R_EX_pro_L_LPAREN_e_RPAREN_	0		R_ACPS1	0		R_EX_pro_L_LPAREN_e_RPAREN_	0
R_ACS	0		R_EX_asp_L_LPAREN_e_RPAREN_	0		R_ACS	0		R_EX_asp_L_LPAREN_e_RPAREN_	0
R_ACt2r	-6.4		R_EX_12ppd_S_LPAREN_e_RPAREN_	0		R_ACt2r	-6.4		R_EX_12ppd_S_LPAREN_e_RPAREN_	0
R_ADA	0		R_EX_chol_LPAREN_e_RPAREN_	0		R_ADA	0		R_EX_chol_LPAREN_e_RPAREN_	0
R_ADCL	0.0402631		R_EX_sucr_LPAREN_e_RPAREN_	0		R_ADCL	0.0402627		R_EX_sucr_LPAREN_e_RPAREN_	0
R_ADCS	0.0402631		R_EX_ins_LPAREN_e_RPAREN_	0		R_ADCS	0.0402627		R_EX_ins_LPAREN_e_RPAREN_	0
R_ADD	0		R_EX_glcn_LPAREN_e_RPAREN_	0		R_ADD	0		R_EX_glcn_LPAREN_e_RPAREN_	0
R_ADEt2r	0		R_EX_asn_L_LPAREN_e_RPAREN_	0		R_ADEt2r	0		R_EX_asn_L_LPAREN_e_RPAREN_	0
R_ADHEr	0		R_EX_na1_LPAREN_e_RPAREN_	0		R_ADHEr	0		R_EX_na1_LPAREN_e_RPAREN_	0
R_ADK1	-999995		R_EX_fru_LPAREN_e_RPAREN_	0		R_ADK1	3.07403		R_EX_fru_LPAREN_e_RPAREN_	0
R_ADK3	999998		R_EX_tre_LPAREN_e_RPAREN_	0		R_ADK3	0		R_EX_tre_LPAREN_e_RPAREN_	0
R_ADK4	0		R_EX_g6p_LPAREN_e_RPAREN_	0		R_ADK4	0		R_EX_g6p_LPAREN_e_RPAREN_	0
R_ADMDCr	0.00563684		R_EX_man_LPAREN_e_RPAREN_	0		R_ADMDCr	0.00563678		R_EX_man_LPAREN_e_RPAREN_	0
R_ADNCYC	0		R_EX_ser_D_LPAREN_e_RPAREN_	0		R_ADNCYC	0		R_EX_ser_D_LPAREN_e_RPAREN_	0
R_ADNK1	0.00563684		R_EX_nh4_LPAREN_e_RPAREN_	-11.0331		R_ADNK1	0.00563678		R_EX_nh4_LPAREN_e_RPAREN_	-11.0323
R_ADNt2	0		R_EX_hxan_LPAREN_e_RPAREN_	0		R_ADNt2	0		R_EX_hxan_LPAREN_e_RPAREN_	0
R_ADNt2r	0		R_EX_glu_L_LPAREN_e_RPAREN_	0		R_ADNt2r	0		R_EX_glu_L_LPAREN_e_RPAREN_	0
R_ADOCBIK	0		R_EX_ile_L_LPAREN_e_RPAREN_	0		R_ADOCBIK	0		R_EX_ile_L_LPAREN_e_RPAREN_	0
R_ADOCBLS	0		R_EX_glyc3p_LPAREN_e_RPAREN_	0		R_ADOCBLS	0		R_EX_glyc3p_LPAREN_e_RPAREN_	0
R_ADPT	0		R_EX_no2_LPAREN_e_RPAREN_	0		R_ADPT	0		R_EX_no2_LPAREN_e_RPAREN_	0
R_ADSK	0.187674		R_EX_xan_LPAREN_e_RPAREN_	0		R_ADSK	0.187672		R_EX_xan_LPAREN_e_RPAREN_	0
R_ADSL1r	0.233123		R_EX_tma_LPAREN_e_RPAREN_	0		R_ADSL1r	0.23312		R_EX_tma_LPAREN_e_RPAREN_	0
R_ADSL2r	0.384842		R_EX_acald_LPAREN_e_RPAREN_	0		R_ADSL2r	0.384839		R_EX_acald_LPAREN_e_RPAREN_	0
R_ADSS	0.233123		R_EX_2ddglcn_LPAREN_e_RPAREN_	0		R_ADSS	0.23312		R_EX_2ddglcn_LPAREN_e_RPAREN_	0
R_AGDC	0		R_EX_gua_LPAREN_e_RPAREN_	0		R_AGDC	0		R_EX_gua_LPAREN_e_RPAREN_	0
R_AGMHE	0.0202926		R_EX_dad_2_LPAREN_e_RPAREN_	0		R_AGMHE	0.0202924		R_EX_dad_2_LPAREN_e_RPAREN_	0
R_AGMT	1.21467		R_EX_rmn_LPAREN_e_RPAREN_	0		R_AGMT	1.2143		R_EX_rmn_LPAREN_e_RPAREN_	0
R_AGPR	-1.44094		R_EX_amp_LPAREN_e_RPAREN_	0		R_AGPR	-1.44058		R_EX_amp_LPAREN_e_RPAREN_	0
R_AHC	0		R_EX_ala_D_LPAREN_e_RPAREN_	0		R_AHC	0		R_EX_ala_D_LPAREN_e_RPAREN_	0
R_AHCYSNS	0		R_EX_glyald_LPAREN_e_RPAREN_	0		R_AHCYSNS	0		R_EX_glyald_LPAREN_e_RPAREN_	0
R_AICART	0.457316		R_EX_lys_L_LPAREN_e_RPAREN_	0		R_AICART	0.457311		R_EX_lys_L_LPAREN_e_RPAREN_	0
R_AIRC2	0.384842		R_EX_etoh_LPAREN_e_RPAREN_	0		R_AIRC2	0.384839		R_EX_etoh_LPAREN_e_RPAREN_	0
R_AIRC3	-0.384842		R_EX_xtsn_LPAREN_e_RPAREN_	0		R_AIRC3	-0.384839		R_EX_xtsn_LPAREN_e_RPAREN_	0
R_AKGDH	0		R_EX_alltn_LPAREN_e_RPAREN_	0		R_AKGDH	0.402308		R_EX_alltn_LPAREN_e_RPAREN_	0
R_AKGt2r	0		R_EX_dha_LPAREN_e_RPAREN_	0		R_AKGt2r	0		R_EX_dha_LPAREN_e_RPAREN_	0
R_ALAALAr	0.0222253		R_EX_galctn_D_LPAREN_e_RPAREN_	0		R_ALAALAr	0.022225		R_EX_galctn_D_LPAREN_e_RPAREN_	0
R_ALAR	0.0444505		R_EX_dms_LPAREN_e_RPAREN_	0		R_ALAR	0.0444501		R_EX_dms_LPAREN_e_RPAREN_	0
R_ALARi	0		R_EX_thr_L_LPAREN_e_RPAREN_	0		R_ALARi	0		R_EX_thr_L_LPAREN_e_RPAREN_	0
R_ALATA_D2	0		R_EX_ttdca_LPAREN_e_RPAREN_	0		R_ALATA_D2	0		R_EX_ttdca_LPAREN_e_RPAREN_	0
R_ALATA_L	-0.459644		R_EX_acgam_LPAREN_e_RPAREN_	0		R_ALATA_L	-0.459639		R_EX_acgam_LPAREN_e_RPAREN_	0
R_ALATA_L2	0		R_EX_fum_LPAREN_e_RPAREN_	0		R_ALATA_L2	0		R_EX_fum_LPAREN_e_RPAREN_	0
R_ALAabc	0		R_EX_akg_LPAREN_e_RPAREN_	0		R_ALAabc	0		R_EX_akg_LPAREN_e_RPAREN_	0
R_ALAt2r	0		R_EX_acmana_LPAREN_e_RPAREN_	0		R_ALAt2r	0		R_EX_acmana_LPAREN_e_RPAREN_	0
R_ALCD19	0		R_EX_lac_D_LPAREN_e_RPAREN_	0		R_ALCD19	0		R_EX_lac_D_LPAREN_e_RPAREN_	0
R_ALDD19x	0		R_EX_4abut_LPAREN_e_RPAREN_	0		R_ALDD19x	0		R_EX_4abut_LPAREN_e_RPAREN_	0
R_ALDD2x	0		R_EX_k_LPAREN_e_RPAREN_	0		R_ALDD2x	0		R_EX_k_LPAREN_e_RPAREN_	0
R_ALLTAH	0		R_EX_din_LPAREN_e_RPAREN_	0		R_ALLTAH	0		R_EX_din_LPAREN_e_RPAREN_	0
R_ALLTN	0		R_EX_glcr_LPAREN_e_RPAREN_	0		R_ALLTN	0		R_EX_glcr_LPAREN_e_RPAREN_	0
R_ALLTNt2r	0		R_EX_mal_L_LPAREN_e_RPAREN_	0		R_ALLTNt2r	0		R_EX_mal_L_LPAREN_e_RPAREN_	0
R_ALTRH	0		R_EX_gly_LPAREN_e_RPAREN_	0		R_ALTRH	0		R_EX_gly_LPAREN_e_RPAREN_	0
R_AMALT1	0		R_EX_gbbtn_LPAREN_e_RPAREN_	0		R_AMALT1	0		R_EX_gbbtn_LPAREN_e_RPAREN_	0
R_AMALT2	0		R_EX_glc_LPAREN_e_RPAREN_	-11		R_AMALT2	0		R_EX_glc_LPAREN_e_RPAREN_	-11
R_AMALT3	0		R_EX_trp_L_LPAREN_e_RPAREN_	0		R_AMALT3	0		R_EX_trp_L_LPAREN_e_RPAREN_	0
R_AMALT4	0		R_EX_nmn_LPAREN_e_RPAREN_	0		R_AMALT4	0		R_EX_nmn_LPAREN_e_RPAREN_	0
R_AMANAPE	0		R_EX_nad_LPAREN_e_RPAREN_	0		R_AMANAPE	0		R_EX_nad_LPAREN_e_RPAREN_	0
R_AMANK	0		R_EX_glyb_LPAREN_e_RPAREN_	0		R_AMANK	0		R_EX_glyb_LPAREN_e_RPAREN_	0
R_AMAOTr	0		R_EX_26dap_M_LPAREN_e_RPAREN_	0		R_AMAOTr	0		R_EX_26dap_M_LPAREN_e_RPAREN_	0
R_AMMQT8_2	0		R_EX_malthx_LPAREN_e_RPAREN_	0		R_AMMQT8_2	0		R_EX_malthx_LPAREN_e_RPAREN_	0
R_AMPMS	0		R_EX_gam_LPAREN_e_RPAREN_	0		R_AMPMS	0		R_EX_gam_LPAREN_e_RPAREN_	0
R_AMPN	0		R_EX_fuc1p_L_LPAREN_e_RPAREN_	0		R_AMPN	0		R_EX_fuc1p_L_LPAREN_e_RPAREN_	0
R_ANPRT	0.0434842		R_EX_met_D_LPAREN_e_RPAREN_	0		R_ANPRT	0.0434838		R_EX_met_D_LPAREN_e_RPAREN_	0
R_ANS	0.0434842		R_EX_h2o_LPAREN_e_RPAREN_	38.0766		R_ANS	0.0434838		R_EX_h2o_LPAREN_e_RPAREN_	38.0757
R_AOXSr	0		R_EX_malttr_LPAREN_e_RPAREN_	0		R_AOXSr	0		R_EX_malttr_LPAREN_e_RPAREN_	0
R_AP4AH	0		R_EX_ade_LPAREN_e_RPAREN_	0		R_AP4AH	0		R_EX_ade_LPAREN_e_RPAREN_	0
R_AP5AH	0		R_EX_cys_L_LPAREN_e_RPAREN_	0		R_AP5AH	0		R_EX_cys_L_LPAREN_e_RPAREN_	0
R_APRAUR	8.05263e-06		R_EX_cytd_LPAREN_e_RPAREN_	0		R_APRAUR	8.05255e-06		R_EX_cytd_LPAREN_e_RPAREN_	0
R_ARAI	0		R_EX_spmd_LPAREN_e_RPAREN_	0		R_ARAI	0		R_EX_spmd_LPAREN_e_RPAREN_	0
R_ARBabc	0		R_EX_ocdca_LPAREN_e_RPAREN_	0		R_ARBabc	0		R_EX_ocdca_LPAREN_e_RPAREN_	0
R_ARBt2r	0		R_EX_gln_L_LPAREN_e_RPAREN_	0		R_ARBt2r	0		R_EX_gln_L_LPAREN_e_RPAREN_	0
R_ARGDC	1.21467		R_EX_csn_LPAREN_e_RPAREN_	0		R_ARGDC	1.2143		R_EX_csn_LPAREN_e_RPAREN_	0
R_ARGORNt7	0		R_EX_tsul_LPAREN_e_RPAREN_	0		R_ARGORNt7	0		R_EX_tsul_LPAREN_e_RPAREN_	0
R_ARGSL	1.44094		R_EX_galur_LPAREN_e_RPAREN_	0		R_ARGSL	1.44058		R_EX_galur_LPAREN_e_RPAREN_	0
R_ARGSS	1.44094		R_EX_nac_LPAREN_e_RPAREN_	0		R_ARGSS	1.44058		R_EX_nac_LPAREN_e_RPAREN_	0
R_ARGabc	0		R_EX_cynt_LPAREN_e_RPAREN_	0		R_ARGabc	0		R_EX_cynt_LPAREN_e_RPAREN_	0
R_ASAD	-0.652208		R_EX_pnto_R_LPAREN_e_RPAREN_	0		R_ASAD	-0.402305		R_EX_pnto_R_LPAREN_e_RPAREN_	0
R_ASNN	0		R_EX_gal_LPAREN_e_RPAREN_	0		R_ASNN	0		R_EX_gal_LPAREN_e_RPAREN_	0
R_ASNS1	0		R_EX_phe_L_LPAREN_e_RPAREN_	0		R_ASNS1	0		R_EX_phe_L_LPAREN_e_RPAREN_	0
R_ASNS2	0.184405		R_EX_3hcinnm_LPAREN_e_RPAREN_	0		R_ASNS2	0.184403		R_EX_3hcinnm_LPAREN_e_RPAREN_	0
R_ASNabc	0		R_EX_val_L_LPAREN_e_RPAREN_	0		R_ASNabc	0		R_EX_val_L_LPAREN_e_RPAREN_	0
R_ASNt2r	0		R_EX_thymd_LPAREN_e_RPAREN_	0		R_ASNt2r	0		R_EX_thymd_LPAREN_e_RPAREN_	0
R_ASP1DC	4.75105e-05		R_EX_pppn_LPAREN_e_RPAREN_	0		R_ASP1DC	4.751e-05		R_EX_pppn_LPAREN_e_RPAREN_	0
R_ASPCT	0.253738		R_EX_tyr_L_LPAREN_e_RPAREN_	0		R_ASPCT	0.253736		R_EX_tyr_L_LPAREN_e_RPAREN_	0
R_ASPK	0.652208		R_EX_ptrc_LPAREN_e_RPAREN_	0		R_ASPK	0.402305		R_EX_ptrc_LPAREN_e_RPAREN_	0
R_ASPO3	0.00219837		R_EX_malt_LPAREN_e_RPAREN_	0		R_ASPO3	0.00219835		R_EX_malt_LPAREN_e_RPAREN_	0
R_ASPO4	0		R_EX_rib_D_LPAREN_e_RPAREN_	0		R_ASPO4	0		R_EX_rib_D_LPAREN_e_RPAREN_	0
R_ASPO5	0		R_EX_met_L_LPAREN_e_RPAREN_	0		R_ASPO5	0		R_EX_met_L_LPAREN_e_RPAREN_	0
R_ASPO6	0		R_EX_fuc_L_LPAREN_e_RPAREN_	0		R_ASPO6	0		R_EX_fuc_L_LPAREN_e_RPAREN_	0
R_ASPT	0		R_EX_dgsn_LPAREN_e_RPAREN_	0		R_ASPT	0		R_EX_dgsn_LPAREN_e_RPAREN_	0
R_ASPTA	-3.33591		R_EX_gsn_LPAREN_e_RPAREN_	0		R_ASPTA	-3.08563		R_EX_gsn_LPAREN_e_RPAREN_	0
R_ASPabc	0		R_EX_pi_LPAREN_e_RPAREN_	-0.734107		R_ASPabc	0		R_EX_pi_LPAREN_e_RPAREN_	-0.7341
R_ASPt2	0		R_EX_tartr_L_LPAREN_e_RPAREN_	0		R_ASPt2	0		R_EX_tartr_L_LPAREN_e_RPAREN_	0
R_ASPt2_2	0		R_EX_hdca_LPAREN_e_RPAREN_	0		R_ASPt2_2	0		R_EX_hdca_LPAREN_e_RPAREN_	0
R_ASPt2_3	0		R_EX_ser_L_LPAREN_e_RPAREN_	0		R_ASPt2_3	0		R_EX_ser_L_LPAREN_e_RPAREN_	0
R_AST	0		R_EX_idon_L_LPAREN_e_RPAREN_	0		R_AST	0		R_EX_idon_L_LPAREN_e_RPAREN_	0
R_ATPM	7.6		R_EX_arg_L_LPAREN_e_RPAREN_	0		R_ATPM	7.6		R_EX_arg_L_LPAREN_e_RPAREN_	0
R_ATPPRT	0.0724737		R_EX_crn_LPAREN_e_RPAREN_	0		R_ATPPRT	0.0724729		R_EX_crn_LPAREN_e_RPAREN_	0
R_ATPS4r	47.0571		R_EX_urea_LPAREN_e_RPAREN_	1.21467		R_ATPS4r	49.6889		R_EX_urea_LPAREN_e_RPAREN_	1.2143
R_BETALDHx	0		R_EX_ala_L_LPAREN_e_RPAREN_	0		R_BETALDHx	0		R_EX_ala_L_LPAREN_e_RPAREN_	0
R_BETALDHy	0		R_EX_ura_LPAREN_e_RPAREN_	0		R_BETALDHy	0		R_EX_ura_LPAREN_e_RPAREN_	0
R_BPNT	0.187674					R_BPNT	0.187672
R_BSORx	0					R_BSORx	0
R_BSORy	0					R_BSORy	0
R_BTS2	0					R_BTS2	0
R_BUTCT	0					R_BUTCT	0
R_BUTt2r	0					R_BUTt2r	0
R_BiomassEcoli	0.805263					R_BiomassEcoli	0.805255
R_C120SN	0.033821					R_C120SN	0.0338207
R_C140SN	0.0111271					R_C140SN	0.011127
R_C141SN	0.0109073					R_C141SN	0.0109072
R_C160SN	0.0785325					R_C160SN	0.0785317
R_C161SN	0.0152702					R_C161SN	0.01527
R_C181SN	0.109073					R_C181SN	0.109072
R_CADVt	0					R_CADVt	0
R_CAT	0					R_CAT	0
R_CBIAT_DELETE	0					R_CBIAT_DELETE	0
R_CBL1abc	0					R_CBL1abc	0
R_CBLAT_DELETE	0					R_CBLAT_DELETE	0
R_CBMK	1.69468					R_CBMK	1.69431
R_CBPS	0					R_CBPS	0
R_CDAPPA_EC	0					R_CDAPPA_EC	0
R_CDPMEK	0					R_CDPMEK	0
R_CHLabc	0					R_CHLabc	0
R_CHLt2r	0					R_CHLt2r	0
R_CHORM	0.247216					R_CHORM	0.247213
R_CHORS	0.330963					R_CHORS	0.33096
R_CHRPL	0					R_CHRPL	0
R_CINNDO	0					R_CINNDO	0
R_CITL	0					R_CITL	0
R_CITt7	0					R_CITt7	0
R_CLPNS_EC	0.00519395					R_CLPNS_EC	0.00519389
R_CMPN	0					R_CMPN	0
R_CO2t	-18.6					R_CO2t	-18.6
R_CPPPGO	0					R_CPPPGO	0
R_CRNBTCT	0					R_CRNBTCT	0
R_CRNCBCT	0					R_CRNCBCT	0
R_CRNCDH	0					R_CRNCDH	0
R_CRNt7	0					R_CRNt7	0
R_CS	2.07517					R_CS	2.7208
R_CSND	0					R_CSND	0
R_CSNt2	0					R_CSNt2	0
R_CTPS2	0.121917					R_CTPS2	0.121916
R_CYANST	0					R_CYANST	0
R_CYNTAH	0					R_CYNTAH	0
R_CYNTt2	0					R_CYNTt2	0
R_CYSDS	0					R_CYSDS	0
R_CYSS	0.187674					R_CYSS	0.187672
R_CYSTL	0.117568					R_CYSTL	0.117567
R_CYSabc	0					R_CYSabc	0
R_CYTBD	0					R_CYTBD	0
R_CYTBO3	36.3887					R_CYTBO3	36.3887
R_CYTD	0					R_CYTD	0
R_CYTDK2	0					R_CYTDK2	0
R_CYTDt2	0					R_CYTDt2	0
R_CYTDt2r	0					R_CYTDt2r	0
R_CYTK1	0.142941					R_CYTK1	0.14294
R_CYTK2	0					R_CYTK2	0
R_DAAD	0					R_DAAD	0
R_DADA	0					R_DADA	0
R_DADK	0					R_DADK	0
R_DADNt2	0					R_DADNt2	0
R_DAGK_EC	0.0135284					R_DAGK_EC	0.0135283
R_DALAt2r	0					R_DALAt2r	0
R_DAPDC	0.262516					R_DAPDC	0.262513
R_DAPE	0.284741					R_DAPE	0.284738
R_DAPabc	0					R_DAPabc	0
R_DASYN_EC	0.122601					R_DASYN_EC	0.1226
R_DB4PS	1.61053e-05					R_DB4PS	1.61051e-05
R_DBTSr	0					R_DBTSr	0
R_DCTPD	0					R_DCTPD	0
R_DCYTD	0					R_DCYTD	0
R_DCYTt2	0					R_DCYTt2	0
R_DDGALK	0					R_DDGALK	0
R_DDGLCNt2r	0					R_DDGLCNt2r	0
R_DDGLK	0					R_DDGLK	0
R_DDPA	0.330963					R_DDPA	0.33096
R_DDPGALA	0					R_DDPGALA	0
R_DGK1	-0.166422					R_DGK1	-0.416317
R_DGSNt2	0					R_DGSNt2	0
R_DHAD1	0.668416					R_DHAD1	0.668409
R_DHAD2	0.222253					R_DHAD2	0.22225
R_DHAPT	2.12625					R_DHAPT	0
R_DHAt	0					R_DHAt	0
R_DHBD	0					R_DHBD	0
R_DHBSr	0					R_DHBSr	0
R_DHCIND	0					R_DHCIND	0
R_DHCINDO	0					R_DHCINDO	0
R_DHDPRy	0.284741					R_DHDPRy	0.284738
R_DHDPS	0.284741					R_DHDPS	0.284738
R_DHFR	0.0601531					R_DHFR	0.0601525
R_DHFS	0.0402631					R_DHFS	0.0402627
R_DHNAOT	0					R_DHNAOT	0
R_DHNPA2	0.0402631					R_DHNPA2	0.0402627
R_DHORD2	0.253738					R_DHORD2	0.253736
R_DHORD5	0					R_DHORD5	0
R_DHORTS	-0.253738					R_DHORTS	-0.253736
R_DHPPD	0					R_DHPPD	0
R_DHPPDA2	8.05263e-06					R_DHPPDA2	8.05255e-06
R_DHPS2	0.0402631					R_DHPS2	0.0402627
R_DHPTDCs	0					R_DHPTDCs	0
R_DHQD	0.330963					R_DHQD	0.33096
R_DHQS	0.330963					R_DHQS	0.33096
R_DINSt2	0					R_DINSt2	0
R_DKGLCNR1	0					R_DKGLCNR1	0
R_DKGLCNR2x	0					R_DKGLCNR2x	0
R_DKGLCNR2y	0					R_DKGLCNR2y	0
R_DKMPPD	0.00563684					R_DKMPPD	0.00563678
R_DKMPPD2	0					R_DKMPPD2	0
R_DMATT	0					R_DMATT	0
R_DMPPS	0					R_DMPPS	0
R_DMQMT	0					R_DMQMT	0
R_DMSOR1	0					R_DMSOR1	0
R_DMSOR1e	0					R_DMSOR1e	0
R_DMSOR2	0					R_DMSOR2	0
R_DMSOR2e	0					R_DMSOR2e	0
R_DNMPPA	0.0402631					R_DNMPPA	0.0402627
R_DNTPPA	0.0402631					R_DNTPPA	0.0402627
R_DOGULNR	0					R_DOGULNR	0
R_DPCOAK	4.75105e-05					R_DPCOAK	4.751e-05
R_DPR	4.75105e-05					R_DPR	4.751e-05
R_DRPA	0.166422					R_DRPA	0.416317
R_DSERt2r	0					R_DSERt2r	0
R_DTMPK	0.01989					R_DTMPK	0.0198898
R_DURIK1	0					R_DURIK1	0
R_DURIPP	0					R_DURIPP	0
R_DURIt2	0					R_DURIt2	0
R_DUTPDP	0					R_DUTPDP	0
R_DXPRIi	0					R_DXPRIi	0
R_DXPS	0					R_DXPS	0
R_DXYLK	0					R_DXYLK	0
R_D_LACt2	0					R_D_LACt2	0
R_E4PD	0					R_E4PD	0
R_ECAP_EC	0					R_ECAP_EC	0
R_EDA	0					R_EDA	4.2361
R_EDD	0					R_EDD	4.2361
R_EDTXS1	0.00676421					R_EDTXS1	0.00676414
R_EDTXS2	0.00676421					R_EDTXS2	0.00676414
R_EDTXS3	0					R_EDTXS3	0
R_EDTXS4	0					R_EDTXS4	0
R_ENO	16.0156					R_ENO	12.1751
R_ENTCS	0					R_ENTCS	0
R_ETHAAL	0					R_ETHAAL	0
R_ETOHt2r	0					R_ETOHt2r	0
R_F6PA	2.12625					R_F6PA	0
R_FAO1	0					R_FAO1	0
R_FAO2	0					R_FAO2	0
R_FAO3	0					R_FAO3	0
R_FAO4	0					R_FAO4	0
R_FBA	5.77245					R_FBA	4.32826
R_FBP	0					R_FBP	0
R_FCI	0					R_FCI	0
R_FCLK	0					R_FCLK	0
R_FCLPA	0					R_FCLPA	0
R_FCLT	0					R_FCLT	0
R_FDH2	9.41357					R_FDH2	0.29512
R_FDH3	0					R_FDH3	0
R_FE2abc	0					R_FE2abc	0
R_FFSD	0					R_FFSD	0
R_FHL	0					R_FHL	0
R_FMNAT	8.05263e-06					R_FMNAT	8.05255e-06
R_FORt	0					R_FORt	-0.00070027
R_FRD2	0					R_FRD2	0
R_FRD3	0					R_FRD3	0
R_FRUK	0					R_FRUK	0
R_FRUpts	0					R_FRUpts	0
R_FRUpts2	0					R_FRUpts2	0
R_FTHFD	0					R_FTHFD	0.249896
R_FUCPt6_2	0					R_FUCPt6_2	0
R_FUCt	0					R_FUCt	0
R_FUM	3.23975					R_FUM	3.88502
R_FUMt2_2	0					R_FUMt2_2	0
R_FUMt2_3	0					R_FUMt2_3	0
R_G1PACT	0.0579789					R_G1PACT	0.0579783
R_G1PP	0					R_G1PP	0
R_G1PTT	0					R_G1PTT	0
R_G1SATi	0					R_G1SATi	0
R_G3PD2	-0.132949					R_G3PD2	-0.132948
R_G3PD5	0					R_G3PD5	0
R_G3PD6	0					R_G3PD6	0
R_G3PD7	0					R_G3PD7	0
R_G5SADs	0.169105					R_G5SADs	0.169104
R_G5SD	0.169105					R_G5SD	0.169104
R_G6PDA	0					R_G6PDA	0
R_G6PDH2r	6.37271					R_G6PDH2r	8.11206
R_G6Pt6_2	0					R_G6Pt6_2	0
R_GALCTD	0					R_GALCTD	0
R_GALCTND	0					R_GALCTND	0
R_GALCTNt2r	0					R_GALCTNt2r	0
R_GALCTt2r	0					R_GALCTt2r	0
R_GALKr	0					R_GALKr	0
R_GALS3	0					R_GALS3	0
R_GALTpts	0					R_GALTpts	0
R_GALU	0.0159442					R_GALU	0.015944
R_GALURt2r	0					R_GALURt2r	0
R_GALUi	0					R_GALUi	0
R_GALabc	0					R_GALabc	0
R_GALt2	0					R_GALt2	0
R_GAMpts	0					R_GAMpts	0
R_GAPD	17.4616					R_GAPD	13.8912
R_GARFT	0.384842					R_GARFT	0.384839
R_GART	0					R_GART	0
R_GCALDD	0.0402631					R_GCALDD	0.0402627
R_GDMANE	0					R_GDMANE	0
R_GF6PTA	0.0579789					R_GF6PTA	0.0579783
R_GHMT2	1.01993					R_GHMT2	1.26981
R_GK1	0.390615					R_GK1	0.640508
R_GLCDe	0					R_GLCDe	0
R_GLCNt2r	0					R_GLCNt2r	0
R_GLCP	0					R_GLCP	0
R_GLCRAL	0					R_GLCRAL	0
R_GLCRD	0					R_GLCRD	0
R_GLCRt2r	0					R_GLCRt2r	0
R_GLCS1	0.12401					R_GLCS1	0.124009
R_GLCURt2r	0					R_GLCURt2r	0
R_GLCpts	11					R_GLCpts	9.8197
R_GLCt2	0					R_GLCt2	1.1803
R_GLGC	0.12401					R_GLGC	0.124009
R_GLNS	1.53131					R_GLNS	1.5313
R_GLNabc	0					R_GLNabc	0
R_GLTPD	0					R_GLTPD	0
R_GLU5K	0.169105					R_GLU5K	0.169104
R_GLUABUTt7	0					R_GLUABUTt7	0
R_GLUCYS	0					R_GLUCYS	0
R_GLUDC	0					R_GLUDC	0
R_GLUDy	-7.91688					R_GLUDy	-7.91645
R_GLUN	0					R_GLUN	0
R_GLUPRT	0.384842					R_GLUPRT	0.384839
R_GLUR	-0.0222253					R_GLUR	-0.022225
R_GLUSy	0					R_GLUSy	0
R_GLUTRR	0					R_GLUTRR	0
R_GLUTRS	0					R_GLUTRS	0
R_GLUabc	0					R_GLUabc	0
R_GLUt2r	0					R_GLUt2r	0
R_GLUt4	0					R_GLUt4	0
R_GLXCL	0.0201316					R_GLXCL	0
R_GLYALDt	0					R_GLYALDt	0
R_GLYATi	0					R_GLYATi	0
R_GLYBabc	0					R_GLYBabc	0
R_GLYBt2r	0					R_GLYBt2r	0
R_GLYC3Pabc	0					R_GLYC3Pabc	0
R_GLYC3Pt6	0					R_GLYC3Pt6	0
R_GLYCDx	0					R_GLYCDx	0
R_GLYCK	0.0201316					R_GLYCK	0
R_GLYCL	0					R_GLYCL	0
R_GLYCLTDx	0					R_GLYCLTDx	0
R_GLYCLTDy	0					R_GLYCLTDy	0
R_GLYCLTt2r	0					R_GLYCLTt2r	0
R_GLYCTO2	0.0402631					R_GLYCTO2	0.0402627
R_GLYCTO3	0					R_GLYCTO3	0
R_GLYCTO4	0					R_GLYCTO4	0
R_GLYCt	0					R_GLYCt	0
R_GLYK	0.00519395					R_GLYK	0.00519389
R_GLYOX	0					R_GLYOX	0
R_GLYt2r	0					R_GLYt2r	0
R_GMAND	0					R_GMAND	0
R_GMHEPAT	0.0202926					R_GMHEPAT	0.0202924
R_GMHEPK	0.0202926					R_GMHEPK	0.0202924
R_GMHEPPA	0.0202926					R_GMHEPPA	0.0202924
R_GMPR	0					R_GMPR	0
R_GMPS2	0.224193					R_GMPS2	0.224191
R_GND	6.37271					R_GND	3.87596
R_GNK	0					R_GNK	0
R_GOFUCR	0					R_GOFUCR	0
R_GP4GH	0					R_GP4GH	0
R_GPDDA1	0					R_GPDDA1	0
R_GPDDA2	0					R_GPDDA2	0
R_GPDDA3	0					R_GPDDA3	0
R_GPDDA4	0					R_GPDDA4	0
R_GPDDA5	0					R_GPDDA5	0
R_GRTT	0					R_GRTT	0
R_GSNK	0.166422					R_GSNK	0.416317
R_GSNt2	0					R_GSNt2	0
R_GSPMDA	0					R_GSPMDA	0
R_GSPMDS	0					R_GSPMDS	0
R_GTHOr	0					R_GTHOr	0
R_GTHS	0					R_GTHS	0
R_GTPCI	0.0402631					R_GTPCI	0.0402627
R_GTPCII2	8.05263e-06					R_GTPCII2	8.05255e-06
R_GUAD	0					R_GUAD	0
R_GUAPRT	0					R_GUAPRT	0
R_GUAt	0					R_GUAt	0
R_GUAt2	0					R_GUAt2	0
R_GUI1	0					R_GUI1	0
R_GUI2	0					R_GUI2	0
R_H2Ot	-38.0766					R_H2Ot	-38.0757
R_HBZOPT	0					R_HBZOPT	0
R_HCINNMt2r	0					R_HCINNMt2r	0
R_HCO3E	2.24241					R_HCO3E	2.24239
R_HDCAt2	0					R_HDCAt2	0
R_HEMEOS	0					R_HEMEOS	0
R_HETZK	0					R_HETZK	0
R_HEX1	0					R_HEX1	1.1803
R_HISTD	0.0724737					R_HISTD	0.0724729
R_HISTP	0.0724737					R_HISTP	0.0724729
R_HISabc	0					R_HISabc	0
R_HISt2r	0					R_HISt2r	0
R_HKNDDH	0					R_HKNDDH	0
R_HKNTDH	0					R_HKNTDH	0
R_HMBS	0					R_HMBS	0
R_HMPK1	0					R_HMPK1	0
R_HOPNTAL	0					R_HOPNTAL	0
R_HPPK2	0.0402631					R_HPPK2	0.0402627
R_HPPPNDO	0					R_HPPPNDO	0
R_HPPPNt2r	0					R_HPPPNt2r	0
R_HPYRI	-0.0201316					R_HPYRI	0
R_HPYRRx	0.0201316					R_HPYRRx	0
R_HPYRRy	0					R_HPYRRy	0
R_HSDy	-0.367467					R_HSDy	-0.117567
R_HSK	0.249899					R_HSK	0
R_HSST	0.117568					R_HSST	0.117567
R_HSTPT	0.0724737					R_HSTPT	0.0724729
R_HXPRT	0					R_HXPRT	0
R_HYD1	0					R_HYD1	0
R_HYD2	0					R_HYD2	0
R_HYD3	0					R_HYD3	0
R_HYPOE	0					R_HYPOE	0
R_HYXNt	0					R_HYXNt	0
R_ICDHyr	2.07517					R_ICDHyr	2.4771
R_ICHORSi	0					R_ICHORSi	0
R_ICHORT	0					R_ICHORT	0
R_ICL	0					R_ICL	0.243702
R_IDOND	0					R_IDOND	0
R_IDOND2	0					R_IDOND2	0
R_IDONt2r	0					R_IDONt2r	0
R_IG3PS	0.0724737					R_IG3PS	0.0724729
R_IGPDH	0.0724737					R_IGPDH	0.0724729
R_IGPS	0.0434842					R_IGPS	0.0434838
R_ILETA	-0.222253					R_ILETA	-0.22225
R_ILEabc	0					R_ILEabc	0
R_ILEt2r	0					R_ILEt2r	0
R_IMPC	-0.457316					R_IMPC	-0.457311
R_IMPD	0.224193					R_IMPD	0.224191
R_INDOLEt2r	0					R_INDOLEt2r	0
R_INSK	0					R_INSK	0
R_INSt2	0					R_INSt2	0
R_INSt2r	0					R_INSt2r	0
R_IPDDIi	0					R_IPDDIi	0
R_IPDPS	0					R_IPDPS	0
R_IPMD	0.344653					R_IPMD	0.344649
R_IPPMIa	-0.344653					R_IPPMIa	-0.344649
R_IPPMIb	-0.344653					R_IPPMIb	-0.344649
R_IPPS	0.344653					R_IPPS	0.344649
R_KARA1i	0.668416					R_KARA1i	0.668409
R_KARA2i	0.222253					R_KARA2i	0.22225
R_KAS14	0.258731					R_KAS14	0
R_KAS15	0					R_KAS15	0.258728
R_KAS16	0.0270568					R_KAS16	0.0270566
R_KDOCT2	0.033821					R_KDOCT2	0.0338207
R_KDOPP	0.033821					R_KDOPP	0.0338207
R_KDOPS	0.033821					R_KDOPS	0.0338207
R_KG6PDC	0					R_KG6PDC	0
R_Kabc	0					R_Kabc	0
R_Kt2r	0					R_Kt2r	0
R_LACZ	0					R_LACZ	0
R_LCAD	0					R_LCAD	0
R_LCADi	0					R_LCADi	0
R_LCARS	0					R_LCARS	0
R_LCTSt	0					R_LCTSt	0
R_LDH_D	0					R_LDH_D	0
R_LDH_D2	0					R_LDH_D2	0
R_LEUTAi	0.344653					R_LEUTAi	0.344649
R_LEUabc	0					R_LEUabc	0
R_LEUt2r	0					R_LEUt2r	0
R_LGTHL	0					R_LGTHL	0
R_LPADSS	0.00676421					R_LPADSS	0.00676414
R_LPLIPA1	0					R_LPLIPA1	0
R_LPLIPA2	0					R_LPLIPA2	0
R_LPLIPA3	0					R_LPLIPA3	0
R_LPLIPA4	0					R_LPLIPA4	0
R_LPLIPA5	0					R_LPLIPA5	0
R_LPLIPA6	0					R_LPLIPA6	0
R_LPSSYN_EC	0.00676421					R_LPSSYN_EC	0.00676414
R_LYSDC	0					R_LYSDC	0
R_LYSabc	0					R_LYSabc	0
R_LYSt2r	0					R_LYSt2r	0
R_L_LACD2	0					R_L_LACD2	0
R_L_LACD3	0					R_L_LACD3	0
R_L_LACt2r	0					R_L_LACt2r	0
R_M1PD	0					R_M1PD	0
R_MACPD	0					R_MACPD	0
R_MALS	0					R_MALS	0.283964
R_MALTHXabc	0					R_MALTHXabc	0
R_MALTPTabc	0					R_MALTPTabc	0
R_MALTTRabc	0					R_MALTTRabc	0
R_MALTTTRabc	0					R_MALTTTRabc	0
R_MALTabc	0					R_MALTabc	0
R_MALTpts	0					R_MALTpts	0
R_MALt2_2	0					R_MALt2_2	0
R_MALt2_3	0					R_MALt2_3	0
R_MAN1PT2	0					R_MAN1PT2	0
R_MAN6PI	0					R_MAN6PI	0
R_MAN6Pt6_2	0					R_MAN6Pt6_2	0
R_MANAO	0					R_MANAO	0
R_MANpts	0					R_MANpts	0
R_MCITD	0					R_MCITD	0
R_MCITL2	0					R_MCITL2	0
R_MCITS	0					R_MCITS	0
R_MCOATA	1.85757					R_MCOATA	1.85755
R_MDH	3.23975					R_MDH	4.16898
R_MDH2	0					R_MDH2	0
R_MDH3	0					R_MDH3	0
R_MDRPD	0.00563684					R_MDRPD	0.00563678
R_ME1	0					R_ME1	0
R_ME2	0					R_ME2	0
R_MECDPDH	0					R_MECDPDH	0
R_MECDPS	0					R_MECDPS	0
R_MELIBt2	0					R_MELIBt2	0
R_MEPCT	0					R_MEPCT	0
R_METAT	0.00563684					R_METAT	0.00563678
R_METDabc	0					R_METDabc	0
R_METS	0.117568					R_METS	0.117567
R_METabc	0					R_METabc	0
R_MGSA	0					R_MGSA	0
R_MI1PP	0					R_MI1PP	0
R_MICITD	0					R_MICITD	0
R_MLTG1	0					R_MLTG1	0
R_MLTG2	0					R_MLTG2	0
R_MLTG3	0					R_MLTG3	0
R_MLTG4	0					R_MLTG4	0
R_MLTG5	0					R_MLTG5	0
R_MLTP1	0					R_MLTP1	0
R_MLTP2	0					R_MLTP2	0
R_MLTP3	0					R_MLTP3	0
R_MMCD	0					R_MMCD	0
R_MME	0					R_MME	0
R_MMM2	0					R_MMM2	0
R_MNLpts	0					R_MNLpts	0
R_MNNH	0					R_MNNH	0
R_MOAT	0.00676421					R_MOAT	0.00676414
R_MOAT2	0.00676421					R_MOAT2	0.00676414
R_MOHMT	4.75105e-05					R_MOHMT	4.751e-05
R_MTAN	0.00563684					R_MTAN	0.00563678
R_MTHFC	0.842158					R_MTHFC	1.09205
R_MTHFD	0.842158					R_MTHFD	1.09205
R_MTHFR2	0.157832					R_MTHFR2	0.15783
R_MTRI	0.00563684					R_MTRI	0.00563678
R_MTRK	0.00563684					R_MTRK	0.00563678
R_NACODA	0					R_NACODA	0
R_NACUP	0					R_NACUP	0
R_NADDP	0					R_NADDP	0
R_NADDPe	0					R_NADDPe	0
R_NADH10	0					R_NADH10	0
R_NADH5	0					R_NADH5	0
R_NADH6	25.4981					R_NADH6	33.9709
R_NADH7	0					R_NADH7	0
R_NADH8	0					R_NADH8	0
R_NADH9	0					R_NADH9	0
R_NADK	0.000426789					R_NADK	0.000426785
R_NADPPPS	0					R_NADPPPS	0
R_NADS1	0.00219837					R_NADS1	0.00219835
R_NADTRHD	0					R_NADTRHD	0
R_NAMNPP	0					R_NAMNPP	0
R_NAt3_1	0					R_NAt3_1	0
R_NAt3_15	0					R_NAt3_15	0
R_NAt3_2	0					R_NAt3_2	0
R_NDPK1	999999					R_NDPK1	0.62453
R_NDPK2	0.325246					R_NDPK2	0.305353
R_NDPK3	0.15647					R_NDPK3	0.156468
R_NDPK4	0.01989					R_NDPK4	0.0198898
R_NDPK5	0.0204537					R_NDPK5	0.0204535
R_NDPK6	-0.01989					R_NDPK6	0
R_NDPK7	0					R_NDPK7	0
R_NDPK8	0.01989					R_NDPK8	0
R_NH4t	11.0331					R_NH4t	11.0323
R_NMNAT	0					R_NMNAT	0
R_NMNDA	0					R_NMNDA	0
R_NMNN	0					R_NMNN	0
R_NMNP	0					R_NMNP	0
R_NMNt7	0					R_NMNt7	0
R_NNAM	0					R_NNAM	0
R_NNAT	0.00219837					R_NNAT	0.00219835
R_NNDMBRT	0					R_NNDMBRT	0
R_NNDPR	0.00219837					R_NNDPR	0.00219835
R_NO2t2r	0					R_NO2t2r	0
R_NO3R1	0					R_NO3R1	0
R_NO3R2	0					R_NO3R2	0
R_NO3t7	0					R_NO3t7	0
R_NPHS	-3.73295e-18					R_NPHS	0
R_NTD1	0					R_NTD1	0
R_NTD10	0					R_NTD10	0
R_NTD11	0					R_NTD11	0
R_NTD2	0					R_NTD2	0
R_NTD3	0					R_NTD3	0
R_NTD4	0					R_NTD4	0
R_NTD5	0					R_NTD5	0
R_NTD6	0					R_NTD6	0
R_NTD7	0					R_NTD7	0
R_NTD8	0.166422					R_NTD8	0.416317
R_NTD9	0					R_NTD9	0
R_NTPP1	0					R_NTPP1	0
R_NTPP2	0					R_NTPP2	0
R_NTPP3	0					R_NTPP3	0
R_NTPP4	0					R_NTPP4	0
R_NTPP5	0					R_NTPP5	0
R_NTPP6	0					R_NTPP6	0
R_NTPP7	0					R_NTPP7	0
R_NTPP8	0					R_NTPP8	0
R_NTPTP1	0					R_NTPTP1	0
R_NTPTP2	0					R_NTPTP2	0
R_NTRIR2x	0					R_NTRIR2x	0
R_O2t	18.2					R_O2t	18.2
R_OBTFL	0					R_OBTFL	0
R_OCBT	1.44094					R_OCBT	1.44058
R_OCDCAt2	0					R_OCDCAt2	0
R_OCTDPS	0					R_OCTDPS	0
R_OHPBAT	0					R_OHPBAT	0
R_OHPHM	0					R_OHPHM	0
R_OMBZLM	0					R_OMBZLM	0
R_OMCDC	0.344653					R_OMCDC	0.344649
R_OMMBLHX	0					R_OMMBLHX	0
R_OMPDC	0.253738					R_OMPDC	0.253736
R_OMPHHX	0					R_OMPHHX	0
R_OP4ENH	0					R_OP4ENH	0
R_OPHBDC	0					R_OPHBDC	0
R_OPHHX	0					R_OPHHX	0
R_ORNDC	0					R_ORNDC	0
R_ORNTA	0					R_ORNTA	0
R_ORNabc	0					R_ORNabc	0
R_ORPT	-0.253738					R_ORPT	-0.253736
R_OXGDC2	0					R_OXGDC2	0
R_P5CD	0					R_P5CD	0
R_P5CR	0.169105					R_P5CR	0.169104
R_PACCOAL	0					R_PACCOAL	0
R_PANTS	4.75105e-05					R_PANTS	4.751e-05
R_PAPA_EC	0					R_PAPA_EC	0
R_PAPPT3	0.0222253					R_PAPPT3	0.022225
R_PAPSR	0.187674					R_PAPSR	0.187672
R_PASYN_EC	0.109073					R_PASYN_EC	0.109072
R_PDH	1.61297					R_PDH	11.9102
R_PDX5PO	0					R_PDX5PO	0
R_PDX5PS	0					R_PDX5PS	0
R_PDXPP	0					R_PDXPP	0
R_PEAMNO	0					R_PEAMNO	0
R_PEPT_EC	0.0135284					R_PEPT_EC	0.0135283
R_PERD	0					R_PERD	0
R_PFK	5.77245					R_PFK	4.32826
R_PFK_2	0					R_PFK_2	0
R_PFL	9.36764					R_PFL	0
R_PGAMT	-0.0579789					R_PGAMT	-0.0579783
R_PGCD	1.46621					R_PGCD	1.71609
R_PGI	4.48734					R_PGI	2.74798
R_PGK	-17.4616					R_PGK	-13.8912
R_PGL	6.37271					R_PGL	8.11206
R_PGLYCP	0					R_PGLYCP	0
R_PGM	-16.0156					R_PGM	-12.1751
R_PGMT	-0.139955					R_PGMT	-0.139953
R_PGPP_EC	0.02907					R_PGPP_EC	0.0290697
R_PGSA_EC	0.02907					R_PGSA_EC	0.0290697
R_PHETA1	-0.141726					R_PHETA1	-0.141725
R_PHEt2r	0					R_PHEt2r	0
R_PIabc	0					R_PIabc	0
R_PIt2r	0.734107					R_PIt2r	0.7341
R_PLIPA1	0					R_PLIPA1	0
R_PLIPA2	0					R_PLIPA2	0
R_PLIPA3	0					R_PLIPA3	0
R_PMANM	0					R_PMANM	0
R_PMDPHT	8.05263e-06					R_PMDPHT	8.05255e-06
R_PMPK	0					R_PMPK	0
R_PNTK	4.75105e-05					R_PNTK	4.751e-05
R_PNTOt4	0					R_PNTOt4	0
R_POX	0					R_POX	0
R_PPA	3.9198					R_PPA	3.9194
R_PPAKr	0					R_PPAKr	0
R_PPBNGS	0					R_PPBNGS	0
R_PPC	2.17133					R_PPC	1.63745
R_PPCDC	4.75105e-05					R_PPCDC	4.751e-05
R_PPCK	0					R_PPCK	0
R_PPCSCT	0					R_PPCSCT	0
R_PPM	-0.172059					R_PPM	-0.421954
R_PPM2	0.166422					R_PPM2	0.416317
R_PPNCL2	4.75105e-05					R_PPNCL2	4.751e-05
R_PPND	0.105489					R_PPND	0.105488
R_PPNDH	0.141726					R_PPNDH	0.141725
R_PPPGO	0					R_PPPGO	0
R_PPPNDO	0					R_PPPNDO	0
R_PPPNt2r	0					R_PPPNt2r	0
R_PPS	0					R_PPS	0
R_PPTGS	0.0222253					R_PPTGS	0.022225
R_PRAGSr	0.384842					R_PRAGSr	0.384839
R_PRAIS	0.384842					R_PRAIS	0.384839
R_PRAIi	0.0434842					R_PRAIi	0.0434838
R_PRAMPC	0.0724737					R_PRAMPC	0.0724729
R_PRASCS	0.384842					R_PRASCS	0.384839
R_PRATPP	0.0724737					R_PRATPP	0.0724729
R_PRFGS	0.384842					R_PRFGS	0.384839
R_PRMICIi	0.0724737					R_PRMICIi	0.0724729
R_PROD2	0					R_PROD2	0
R_PROabc	0					R_PROabc	0
R_PROt2r	0					R_PROt2r	0
R_PROt4	0					R_PROt4	0
R_PRPPS	0.756737					R_PRPPS	0.756729
R_PSCVT	0.330963					R_PSCVT	0.33096
R_PSD_EC	0.0914376					R_PSD_EC	0.0914367
R_PSERT	1.46621					R_PSERT	1.71609
R_PSP_L	1.46621					R_PSP_L	1.71609
R_PSSA_EC	0.0935313					R_PSSA_EC	0.0935304
R_PTA2	0					R_PTA2	0
R_PTAr	4.75785					R_PTAr	4.75822
R_PTPATi	4.75105e-05					R_PTPATi	4.751e-05
R_PTRCORNt7	0					R_PTRCORNt7	0
R_PTRCTA	1.18084					R_PTRCTA	1.18048
R_PTRCabc	0					R_PTRCabc	0
R_PTRCt2r	0					R_PTRCt2r	0
R_PUNP1	-0.00563684					R_PUNP1	-0.00563678
R_PUNP2	0					R_PUNP2	0
R_PUNP3	-0.166422					R_PUNP3	-0.416317
R_PUNP4	0.166422					R_PUNP4	0.416317
R_PUNP5	0					R_PUNP5	0
R_PUNP6	0					R_PUNP6	0
R_PUNP7	0					R_PUNP7	0
R_PYAM5PO	0					R_PYAM5PO	0
R_PYDAMK	0					R_PYDAMK	0
R_PYDXK	0					R_PYDXK	0
R_PYDXNK	0					R_PYDXNK	0
R_PYDXPP	0					R_PYDXPP	0
R_PYK	0					R_PYK	0
R_PYNP2r	0					R_PYNP2r	0
R_PYRt2r	0					R_PYRt2r	0
R_QULNS	0.00219837					R_QULNS	0.00219835
R_RBFK	8.05263e-06					R_RBFK	8.05255e-06
R_RBFSa	1.61053e-05					R_RBFSa	1.61051e-05
R_RBFSb	8.05263e-06					R_RBFSb	8.05255e-06
R_RBK	0					R_RBK	0
R_RBK_L1	0					R_RBK_L1	0
R_RBP4E	0					R_RBP4E	0
R_RHCCE	0					R_RHCCE	0
R_RIBabc	0					R_RIBabc	0
R_RMI	0					R_RMI	0
R_RMK	0					R_RMK	0
R_RMNt	0					R_RMNt	0
R_RMPA	0					R_RMPA	0
R_RNDR1	0.01989					R_RNDR1	0
R_RNDR2	0.186876					R_RNDR2	0.43677
R_RNDR3	0					R_RNDR3	0
R_RNDR4	0					R_RNDR4	0.0198898
R_RNTR1	0					R_RNTR1	0.0198898
R_RNTR2	0					R_RNTR2	0
R_RNTR3	0.0204537					R_RNTR3	0.0204535
R_RNTR4	0.01989					R_RNTR4	0
R_RPE	3.48963					R_RPE	1.65854
R_RPI	-2.84924					R_RPI	-2.18358
R_RZ5PP	0					R_RZ5PP	0
R_S7PI	0.0202926					R_S7PI	0.0202924
R_SADH	0					R_SADH	0
R_SADT2	0.187674					R_SADT2	0.187672
R_SBTPD	0					R_SBTPD	0
R_SBTpts	0					R_SBTpts	0
R_SDPDS	0.284741					R_SDPDS	0.284738
R_SDPTA	-0.284741					R_SDPTA	-0.284738
R_SELNPS	0					R_SELNPS	0
R_SERASr	0					R_SERASr	0
R_SERAT	0.187674					R_SERAT	0.187672
R_SERD_D	0					R_SERD_D	0
R_SERD_L	0					R_SERD_L	0
R_SERt2r	0					R_SERt2r	0
R_SERt4	0					R_SERt4	0
R_SGDS	0					R_SGDS	0
R_SGSAD	0					R_SGSAD	0
R_SHCHCS2	0					R_SHCHCS2	0
R_SHCHD2	0					R_SHCHD2	0
R_SHCHF	0					R_SHCHF	0
R_SHK3Dr	0.330963					R_SHK3Dr	0.33096
R_SHKK	0.330963					R_SHKK	0.33096
R_SHSL1	0.117568					R_SHSL1	0.117567
R_SOTA	0					R_SOTA	0
R_SPMDAT1	0					R_SPMDAT1	0
R_SPMDAT2	0					R_SPMDAT2	0
R_SPMDabc	0					R_SPMDabc	0
R_SPMS	0.00563684					R_SPMS	0.00563678
R_SPODM	0					R_SPODM	0
R_SSALx	0					R_SSALx	0
R_SSALy	1.18084					R_SSALy	1.18048
R_SUCBZL	-3.73295e-18					R_SUCBZL	0
R_SUCBZS	0					R_SUCBZS	0
R_SUCCabc	0					R_SUCCabc	0
R_SUCCt2_2	0					R_SUCCt2_2	0
R_SUCCt2_3	0					R_SUCCt2_3	0
R_SUCCt2b	0					R_SUCCt2b	0
R_SUCD1i	1.18084					R_SUCD1i	1.82649
R_SUCD4	1.18084					R_SUCD4	1.82649
R_SUCFUMt	0					R_SUCFUMt	0
R_SUCOAS	0.402312					R_SUCOAS	0
R_SUCpts	0					R_SUCpts	0
R_SULR	-0.187674					R_SULR	-0.187672
R_SULabc	0.187674					R_SULabc	0.187672
R_TAGURr	0					R_TAGURr	0
R_TALA	1.90015					R_TALA	0.984605
R_TARTD	0					R_TARTD	0
R_TARTRt7	0					R_TARTRt7	0
R_TAUDO	0					R_TAUDO	0
R_TAURabc	0					R_TAURabc	0
R_TDPADGAT	0					R_TDPADGAT	0
R_TDPAGTA	0					R_TDPAGTA	0
R_TDPDRE	0					R_TDPDRE	0
R_TDPDRR	0					R_TDPDRR	0
R_TDPGDH	0					R_TDPGDH	0
R_TDSK	0.00676421					R_TDSK	0.00676414
R_TGBPA	0					R_TGBPA	0
R_THD2	0.144836					R_THD2	0
R_THDPS	0.284741					R_THDPS	0.284738
R_THMDt2	0					R_THMDt2	0
R_THMDt2r	0					R_THMDt2r	0
R_THMabc	0					R_THMabc	0
R_THRAr	-0.166422					R_THRAr	-0.416317
R_THRD	0					R_THRD	0
R_THRD_L	0.222253					R_THRD_L	0.22225
R_THRS	0.249899					R_THRS	0
R_THRabc	0					R_THRabc	0
R_THRt2r	0					R_THRt2r	0
R_THRt4	0					R_THRt4	0
R_THZPSN	0					R_THZPSN	0
R_TKT1	1.92044					R_TKT1	1.0049
R_TKT2	1.56919					R_TKT2	0.653646
R_TMAOR1	0					R_TMAOR1	0
R_TMAOR1e	0					R_TMAOR1e	0
R_TMAOR2	0					R_TMAOR2	0
R_TMAOR2e	0					R_TMAOR2e	0
R_TMDK1	0					R_TMDK1	0
R_TMDPP	0					R_TMDPP	0
R_TMDS	0.01989					R_TMDS	0.0198898
R_TMKr	0					R_TMKr	0
R_TMPKr	0					R_TMPKr	0
R_TMPPP	0					R_TMPPP	0
R_TPI	7.76355					R_TPI	4.19311
R_TRDR	0.434783					R_TRDR	0.684675
R_TRE6PH	0					R_TRE6PH	0
R_TRE6PP	0					R_TRE6PP	0
R_TRE6PS	0					R_TRE6PS	0
R_TREH	0					R_TREH	0
R_TREHe	0					R_TREHe	0
R_TREpts	0					R_TREpts	0
R_TRPAS2	-0.0434842					R_TRPAS2	-0.0434838
R_TRPS1	0					R_TRPS1	0
R_TRPS2	0					R_TRPS2	0
R_TRPS3	0.0434842					R_TRPS3	0.0434838
R_TRPt2r	0					R_TRPt2r	0
R_TRSAR	0					R_TRSAR	0
R_TSULabc	0					R_TSULabc	0
R_TTDCAt2	0					R_TTDCAt2	0
R_TYRTA	-0.105489					R_TYRTA	-0.105488
R_TYRt2r	0					R_TYRt2r	0
R_U23GAAT	0.0135284					R_U23GAAT	0.0135283
R_UAAGDS	0.0222253					R_UAAGDS	0.022225
R_UACMAMO	0					R_UACMAMO	0
R_UAG2Ei	0					R_UAG2Ei	0
R_UAGAAT	0.0135284					R_UAGAAT	0.0135283
R_UAGCVT	0.0222253					R_UAGCVT	0.022225
R_UAGDP	0.0579789					R_UAGDP	0.0579783
R_UAGPT3	0.0222253					R_UAGPT3	0.022225
R_UAMAGS	0.0222253					R_UAMAGS	0.022225
R_UAMAS	0.0222253					R_UAMAS	0.022225
R_UAPGR	0.0222253					R_UAPGR	0.022225
R_UDCPDP	0.0222253					R_UDCPDP	0.022225
R_UDCPDPS	0					R_UDCPDPS	0
R_UDPG4E	0					R_UDPG4E	0
R_UDPGALM	0					R_UDPGALM	0
R_UDPGD	0					R_UDPGD	0
R_UGLT	0					R_UGLT	0
R_UGLYCH	0					R_UGLYCH	0
R_UGMDDS	0.0222253					R_UGMDDS	0.022225
R_UHGADA	0.0135284					R_UHGADA	0.0135283
R_UMPK	0.282728					R_UMPK	0.282725
R_UNK3	0.00563684					R_UNK3	0.00563678
R_UPP3MT	0					R_UPP3MT	0
R_UPP3S	0					R_UPP3S	0
R_UPPDC1	0					R_UPPDC1	0
R_UPPRT	0					R_UPPRT	0
R_URAt2	0					R_URAt2	0
R_URAt2r	0					R_URAt2r	0
R_UREAt	-1.21467					R_UREAt	-1.2143
R_URIDK2r	-0.01989					R_URIDK2r	-0.0198898
R_URIK2	0					R_URIK2	0
R_URIt2	0					R_URIt2	0
R_URIt2r	0					R_URIt2r	0
R_USHD	0.00676421					R_USHD	0.00676414
R_VALTA	-0.323716					R_VALTA	-0.323712
R_VALabc	0					R_VALabc	0
R_VALt2r	0					R_VALt2r	0
R_VPAMT	0					R_VPAMT	0
R_X5PL3E	0					R_X5PL3E	0
R_XANt	0					R_XANt	0
R_XANt2	0					R_XANt2	0
R_XPPT	0					R_XPPT	0
R_XTSNt2r	0					R_XTSNt2r	0
R_XYLI1	0					R_XYLI1	0
R_XYLI2i	0					R_XYLI2i	0
R_XYLK	0					R_XYLK	0
R_XYLabc	0					R_XYLabc	0
R_XYLt2	0					R_XYLt2	0

## Sheet: Sim2
FBA						pFBA
Internal Flux	Value		Drain	Value		Internal Flux	Value		Drain	Value		Measured fluxes
R_12PPDt	0		R_EX_dmso_LPAREN_e_RPAREN_	0		R_12PPDt	0		R_EX_dmso_LPAREN_e_RPAREN_	0		Flux		Value
R_2DGLCNRx	0		R_EX_pyr_LPAREN_e_RPAREN_	0		R_2DGLCNRx	0		R_EX_pyr_LPAREN_e_RPAREN_	0		R_EX_ac_LPAREN_e_RPAREN_		6.4
R_2DGLCNRy	0		R_EX_melib_LPAREN_e_RPAREN_	0		R_2DGLCNRy	0		R_EX_melib_LPAREN_e_RPAREN_	0		R_EX_o2_LPAREN_e_RPAREN_		-18.2
R_2DGULRx	0		R_EX_succ_LPAREN_e_RPAREN_	0		R_2DGULRx	0		R_EX_succ_LPAREN_e_RPAREN_	0		R_EX_co2_LPAREN_e_RPAREN_		18.6
R_2DGULRy	0		R_EX_acac_LPAREN_e_RPAREN_	0		R_2DGULRy	0		R_EX_acac_LPAREN_e_RPAREN_	0
R_3HCINNMH	0		R_EX_glyc_LPAREN_e_RPAREN_	0		R_3HCINNMH	0		R_EX_glyc_LPAREN_e_RPAREN_	0		Environmental conditions
R_3HPPPNH	0		R_EX_arab_L_LPAREN_e_RPAREN_	0		R_3HPPPNH	0		R_EX_arab_L_LPAREN_e_RPAREN_	0		R_EX_glc_LPAREN_e_RPAREN_		-11
R_4HTHRS	0		R_EX_cbl1_LPAREN_e_RPAREN_	0		R_4HTHRS	0		R_EX_cbl1_LPAREN_e_RPAREN_	0
R_5DGLCNR	9.02258e-18		R_EX_o2_LPAREN_e_RPAREN_	-18.2		R_5DGLCNR	0		R_EX_o2_LPAREN_e_RPAREN_	-18.2
R_A5PISO	0.033821		R_EX_orn_LPAREN_e_RPAREN_	0		R_A5PISO	0.0338207		R_EX_orn_LPAREN_e_RPAREN_	0		Ratios
R_AACPS1	0		R_EX_galct_D_LPAREN_e_RPAREN_	0		R_AACPS1	0		R_EX_galct_D_LPAREN_e_RPAREN_	0		Label	Ratio expression			Linear Constraint
R_AACPS2	0		R_EX_man6p_LPAREN_e_RPAREN_	0		R_AACPS2	0		R_EX_man6p_LPAREN_e_RPAREN_	0		OAA from PEP UB	R_PPC / R_PPC + R_MDH + R_MDH2 + R_MDH3 <= 0.73			0.27*R_PPC -0.73*R_MDH -0.73*R_MDH3 -0.73*R_MDH2 <= 0
R_AACPS3	0		R_EX_maltpt_LPAREN_e_RPAREN_	0		R_AACPS3	0		R_EX_maltpt_LPAREN_e_RPAREN_	0		OAA from PEP LB	R_PPC / R_PPC + R_MDH + R_MDH2 + R_MDH3 >= 0.65			0.35*R_PPC -0.65*R_MDH -0.65*R_MDH3 -0.65*R_MDH2 >= 0
R_AACPS4	0		R_EX_so4_LPAREN_e_RPAREN_	-0.187674		R_AACPS4	0		R_EX_so4_LPAREN_e_RPAREN_	-0.187672
R_AACPS5	0		R_EX_sbt_D_LPAREN_e_RPAREN_	0		R_AACPS5	0		R_EX_sbt_D_LPAREN_e_RPAREN_	0
R_AADDGT	0		R_EX_acnam_LPAREN_e_RPAREN_	0		R_AADDGT	0		R_EX_acnam_LPAREN_e_RPAREN_	0		With these ratios the flux through R_PPC has changed and approximated to the desired distribution.
R_AB6PGH	0		R_EX_no3_LPAREN_e_RPAREN_	0		R_AB6PGH	0		R_EX_no3_LPAREN_e_RPAREN_	0
R_ABTA	1.18084		R_EX_uri_LPAREN_e_RPAREN_	0		R_ABTA	1.18048		R_EX_uri_LPAREN_e_RPAREN_	0
R_ABUTD	1.18084		R_EX_co2_LPAREN_e_RPAREN_	18.6		R_ABUTD	1.18048		R_EX_co2_LPAREN_e_RPAREN_	18.6
R_ABUTt2	0		R_EX_ac_LPAREN_e_RPAREN_	6.4		R_ABUTt2	0		R_EX_ac_LPAREN_e_RPAREN_	6.4
R_ACACCT	0		R_EX_adn_LPAREN_e_RPAREN_	0		R_ACACCT	0		R_EX_adn_LPAREN_e_RPAREN_	0
R_ACACT1r	0		R_EX_leu_L_LPAREN_e_RPAREN_	0		R_ACACT1r	0		R_EX_leu_L_LPAREN_e_RPAREN_	0
R_ACACt2	0		R_EX_but_LPAREN_e_RPAREN_	0		R_ACACt2	0		R_EX_but_LPAREN_e_RPAREN_	0
R_ACALDi	0		R_EX_duri_LPAREN_e_RPAREN_	0		R_ACALDi	0		R_EX_duri_LPAREN_e_RPAREN_	0
R_ACALDt	0		R_EX_for_LPAREN_e_RPAREN_	0		R_ACALDt	0		R_EX_for_LPAREN_e_RPAREN_	0.00070027
R_ACBIPGT	0		R_EX_indole_LPAREN_e_RPAREN_	0		R_ACBIPGT	0		R_EX_indole_LPAREN_e_RPAREN_	0
R_ACCOACr	1.85757		R_EX_thm_LPAREN_e_RPAREN_	0		R_ACCOACr	1.85755		R_EX_thm_LPAREN_e_RPAREN_	0
R_ACCOAL	0		R_EX_glcur_LPAREN_e_RPAREN_	0		R_ACCOAL	0		R_EX_glcur_LPAREN_e_RPAREN_	0
R_ACGAMT	0		R_EX_taur_LPAREN_e_RPAREN_	0		R_ACGAMT	0		R_EX_taur_LPAREN_e_RPAREN_	0
R_ACGApts	0		R_EX_lcts_LPAREN_e_RPAREN_	0		R_ACGApts	0		R_EX_lcts_LPAREN_e_RPAREN_	0
R_ACGK	1.44094		R_EX_fe2_LPAREN_e_RPAREN_	0		R_ACGK	1.44058		R_EX_fe2_LPAREN_e_RPAREN_	0
R_ACGS	1.44094		R_EX_glyclt_LPAREN_e_RPAREN_	0		R_ACGS	1.44058		R_EX_glyclt_LPAREN_e_RPAREN_	0
R_ACHBS	0.222253		R_EX_3hpppn_LPAREN_e_RPAREN_	0		R_ACHBS	0.22225		R_EX_3hpppn_LPAREN_e_RPAREN_	0
R_ACKr	-4.75785		R_EX_dcyt_LPAREN_e_RPAREN_	0		R_ACKr	-4.75822		R_EX_dcyt_LPAREN_e_RPAREN_	0
R_ACLS	0.668416		R_EX_tmao_LPAREN_e_RPAREN_	0		R_ACLS	0.668409		R_EX_tmao_LPAREN_e_RPAREN_	0
R_ACMAMUT	0		R_EX_cit_LPAREN_e_RPAREN_	0		R_ACMAMUT	0		R_EX_cit_LPAREN_e_RPAREN_	0
R_ACMANApts	0		R_EX_15dap_LPAREN_e_RPAREN_	0		R_ACMANApts	0		R_EX_15dap_LPAREN_e_RPAREN_	0
R_ACNAMt2	0		R_EX_h_LPAREN_e_RPAREN_	16.1903		R_ACNAMt2	0		R_EX_h_LPAREN_e_RPAREN_	16.1901
R_ACNML	0		R_EX_mnl_LPAREN_e_RPAREN_	0		R_ACNML	0		R_EX_mnl_LPAREN_e_RPAREN_	0
R_ACOATA	0.258731		R_EX_xyl_D_LPAREN_e_RPAREN_	0		R_ACOATA	0		R_EX_xyl_D_LPAREN_e_RPAREN_	0
R_ACODA	1.44094		R_EX_maltttr_LPAREN_e_RPAREN_	0		R_ACODA	1.44058		R_EX_maltttr_LPAREN_e_RPAREN_	0
R_ACONMT	0		R_EX_lac_L_LPAREN_e_RPAREN_	0		R_ACONMT	0		R_EX_lac_L_LPAREN_e_RPAREN_	0
R_ACONT	2.07517		R_EX_galt_LPAREN_e_RPAREN_	0		R_ACONT	2.07479		R_EX_galt_LPAREN_e_RPAREN_	0
R_ACOTA	-1.44094		R_EX_his_L_LPAREN_e_RPAREN_	0		R_ACOTA	-1.44058		R_EX_his_L_LPAREN_e_RPAREN_	0
R_ACPS1	0		R_EX_pro_L_LPAREN_e_RPAREN_	0		R_ACPS1	0		R_EX_pro_L_LPAREN_e_RPAREN_	0
R_ACS	0		R_EX_asp_L_LPAREN_e_RPAREN_	0		R_ACS	0		R_EX_asp_L_LPAREN_e_RPAREN_	0
R_ACt2r	-6.4		R_EX_12ppd_S_LPAREN_e_RPAREN_	0		R_ACt2r	-6.4		R_EX_12ppd_S_LPAREN_e_RPAREN_	0
R_ADA	0		R_EX_chol_LPAREN_e_RPAREN_	0		R_ADA	0		R_EX_chol_LPAREN_e_RPAREN_	0
R_ADCL	0.0402631		R_EX_sucr_LPAREN_e_RPAREN_	0		R_ADCL	0.0402627		R_EX_sucr_LPAREN_e_RPAREN_	0
R_ADCS	0.0402631		R_EX_ins_LPAREN_e_RPAREN_	0		R_ADCS	0.0402627		R_EX_ins_LPAREN_e_RPAREN_	0
R_ADD	0		R_EX_glcn_LPAREN_e_RPAREN_	0		R_ADD	0		R_EX_glcn_LPAREN_e_RPAREN_	0
R_ADEt2r	0		R_EX_asn_L_LPAREN_e_RPAREN_	0		R_ADEt2r	0		R_EX_asn_L_LPAREN_e_RPAREN_	0
R_ADHEr	0		R_EX_na1_LPAREN_e_RPAREN_	0		R_ADHEr	0		R_EX_na1_LPAREN_e_RPAREN_	0
R_ADK1	-999995		R_EX_fru_LPAREN_e_RPAREN_	0		R_ADK1	3.07403		R_EX_fru_LPAREN_e_RPAREN_	0
R_ADK3	999998		R_EX_tre_LPAREN_e_RPAREN_	0		R_ADK3	0		R_EX_tre_LPAREN_e_RPAREN_	0
R_ADK4	0		R_EX_g6p_LPAREN_e_RPAREN_	0		R_ADK4	0		R_EX_g6p_LPAREN_e_RPAREN_	0
R_ADMDCr	0.00563684		R_EX_man_LPAREN_e_RPAREN_	0		R_ADMDCr	0.00563678		R_EX_man_LPAREN_e_RPAREN_	0
R_ADNCYC	0		R_EX_ser_D_LPAREN_e_RPAREN_	0		R_ADNCYC	0		R_EX_ser_D_LPAREN_e_RPAREN_	0
R_ADNK1	0.00563684		R_EX_nh4_LPAREN_e_RPAREN_	-11.0331		R_ADNK1	0.00563678		R_EX_nh4_LPAREN_e_RPAREN_	-11.0323
R_ADNt2	0		R_EX_hxan_LPAREN_e_RPAREN_	0		R_ADNt2	0		R_EX_hxan_LPAREN_e_RPAREN_	0
R_ADNt2r	0		R_EX_glu_L_LPAREN_e_RPAREN_	0		R_ADNt2r	0		R_EX_glu_L_LPAREN_e_RPAREN_	0
R_ADOCBIK	0		R_EX_ile_L_LPAREN_e_RPAREN_	0		R_ADOCBIK	0		R_EX_ile_L_LPAREN_e_RPAREN_	0
R_ADOCBLS	0		R_EX_glyc3p_LPAREN_e_RPAREN_	0		R_ADOCBLS	0		R_EX_glyc3p_LPAREN_e_RPAREN_	0
R_ADPT	0		R_EX_no2_LPAREN_e_RPAREN_	0		R_ADPT	0		R_EX_no2_LPAREN_e_RPAREN_	0
R_ADSK	0.187674		R_EX_xan_LPAREN_e_RPAREN_	0		R_ADSK	0.187672		R_EX_xan_LPAREN_e_RPAREN_	0
R_ADSL1r	0.233123		R_EX_tma_LPAREN_e_RPAREN_	0		R_ADSL1r	0.23312		R_EX_tma_LPAREN_e_RPAREN_	0
R_ADSL2r	0.384842		R_EX_acald_LPAREN_e_RPAREN_	0		R_ADSL2r	0.384839		R_EX_acald_LPAREN_e_RPAREN_	0
R_ADSS	0.233123		R_EX_2ddglcn_LPAREN_e_RPAREN_	0		R_ADSS	0.23312		R_EX_2ddglcn_LPAREN_e_RPAREN_	0
R_AGDC	0		R_EX_gua_LPAREN_e_RPAREN_	0		R_AGDC	0		R_EX_gua_LPAREN_e_RPAREN_	0
R_AGMHE	0.0202926		R_EX_dad_2_LPAREN_e_RPAREN_	0		R_AGMHE	0.0202924		R_EX_dad_2_LPAREN_e_RPAREN_	0
R_AGMT	1.21467		R_EX_rmn_LPAREN_e_RPAREN_	0		R_AGMT	1.2143		R_EX_rmn_LPAREN_e_RPAREN_	0
R_AGPR	-1.44094		R_EX_amp_LPAREN_e_RPAREN_	0		R_AGPR	-1.44058		R_EX_amp_LPAREN_e_RPAREN_	0
R_AHC	0		R_EX_ala_D_LPAREN_e_RPAREN_	0		R_AHC	0		R_EX_ala_D_LPAREN_e_RPAREN_	0
R_AHCYSNS	0		R_EX_glyald_LPAREN_e_RPAREN_	0		R_AHCYSNS	0		R_EX_glyald_LPAREN_e_RPAREN_	0
R_AICART	0.457316		R_EX_lys_L_LPAREN_e_RPAREN_	0		R_AICART	0.457311		R_EX_lys_L_LPAREN_e_RPAREN_	0
R_AIRC2	0.384842		R_EX_etoh_LPAREN_e_RPAREN_	0		R_AIRC2	0.384839		R_EX_etoh_LPAREN_e_RPAREN_	0
R_AIRC3	-0.384842		R_EX_xtsn_LPAREN_e_RPAREN_	0		R_AIRC3	-0.384839		R_EX_xtsn_LPAREN_e_RPAREN_	0
R_AKGDH	0		R_EX_alltn_LPAREN_e_RPAREN_	0		R_AKGDH	0		R_EX_alltn_LPAREN_e_RPAREN_	0
R_AKGt2r	0		R_EX_dha_LPAREN_e_RPAREN_	0		R_AKGt2r	0		R_EX_dha_LPAREN_e_RPAREN_	0
R_ALAALAr	0.0222253		R_EX_galctn_D_LPAREN_e_RPAREN_	0		R_ALAALAr	0.022225		R_EX_galctn_D_LPAREN_e_RPAREN_	0
R_ALAR	0.0444505		R_EX_dms_LPAREN_e_RPAREN_	0		R_ALAR	0.0444501		R_EX_dms_LPAREN_e_RPAREN_	0
R_ALARi	0		R_EX_thr_L_LPAREN_e_RPAREN_	0		R_ALARi	0		R_EX_thr_L_LPAREN_e_RPAREN_	0
R_ALATA_D2	0		R_EX_ttdca_LPAREN_e_RPAREN_	0		R_ALATA_D2	0		R_EX_ttdca_LPAREN_e_RPAREN_	0
R_ALATA_L	-0.459644		R_EX_acgam_LPAREN_e_RPAREN_	0		R_ALATA_L	-0.459639		R_EX_acgam_LPAREN_e_RPAREN_	0
R_ALATA_L2	0		R_EX_fum_LPAREN_e_RPAREN_	0		R_ALATA_L2	0		R_EX_fum_LPAREN_e_RPAREN_	0
R_ALAabc	0		R_EX_akg_LPAREN_e_RPAREN_	0		R_ALAabc	0		R_EX_akg_LPAREN_e_RPAREN_	0
R_ALAt2r	0		R_EX_acmana_LPAREN_e_RPAREN_	0		R_ALAt2r	0		R_EX_acmana_LPAREN_e_RPAREN_	0
R_ALCD19	0		R_EX_lac_D_LPAREN_e_RPAREN_	0		R_ALCD19	0		R_EX_lac_D_LPAREN_e_RPAREN_	0
R_ALDD19x	0		R_EX_4abut_LPAREN_e_RPAREN_	0		R_ALDD19x	0		R_EX_4abut_LPAREN_e_RPAREN_	0
R_ALDD2x	0		R_EX_k_LPAREN_e_RPAREN_	0		R_ALDD2x	0		R_EX_k_LPAREN_e_RPAREN_	0
R_ALLTAH	0		R_EX_din_LPAREN_e_RPAREN_	0		R_ALLTAH	0		R_EX_din_LPAREN_e_RPAREN_	0
R_ALLTN	0		R_EX_glcr_LPAREN_e_RPAREN_	0		R_ALLTN	0		R_EX_glcr_LPAREN_e_RPAREN_	0
R_ALLTNt2r	0		R_EX_mal_L_LPAREN_e_RPAREN_	0		R_ALLTNt2r	0		R_EX_mal_L_LPAREN_e_RPAREN_	0
R_ALTRH	0		R_EX_gly_LPAREN_e_RPAREN_	0		R_ALTRH	0		R_EX_gly_LPAREN_e_RPAREN_	0
R_AMALT1	0		R_EX_gbbtn_LPAREN_e_RPAREN_	0		R_AMALT1	0		R_EX_gbbtn_LPAREN_e_RPAREN_	0
R_AMALT2	0		R_EX_glc_LPAREN_e_RPAREN_	-11		R_AMALT2	0		R_EX_glc_LPAREN_e_RPAREN_	-11
R_AMALT3	0		R_EX_trp_L_LPAREN_e_RPAREN_	0		R_AMALT3	0		R_EX_trp_L_LPAREN_e_RPAREN_	0
R_AMALT4	0		R_EX_nmn_LPAREN_e_RPAREN_	0		R_AMALT4	0		R_EX_nmn_LPAREN_e_RPAREN_	0
R_AMANAPE	0		R_EX_nad_LPAREN_e_RPAREN_	0		R_AMANAPE	0		R_EX_nad_LPAREN_e_RPAREN_	0
R_AMANK	0		R_EX_glyb_LPAREN_e_RPAREN_	0		R_AMANK	0		R_EX_glyb_LPAREN_e_RPAREN_	0
R_AMAOTr	0		R_EX_26dap_M_LPAREN_e_RPAREN_	0		R_AMAOTr	0		R_EX_26dap_M_LPAREN_e_RPAREN_	0
R_AMMQT8_2	0		R_EX_malthx_LPAREN_e_RPAREN_	0		R_AMMQT8_2	0		R_EX_malthx_LPAREN_e_RPAREN_	0
R_AMPMS	0		R_EX_gam_LPAREN_e_RPAREN_	0		R_AMPMS	0		R_EX_gam_LPAREN_e_RPAREN_	0
R_AMPN	0		R_EX_fuc1p_L_LPAREN_e_RPAREN_	0		R_AMPN	0		R_EX_fuc1p_L_LPAREN_e_RPAREN_	0
R_ANPRT	0.0434842		R_EX_met_D_LPAREN_e_RPAREN_	0		R_ANPRT	0.0434838		R_EX_met_D_LPAREN_e_RPAREN_	0
R_ANS	0.0434842		R_EX_h2o_LPAREN_e_RPAREN_	38.0766		R_ANS	0.0434838		R_EX_h2o_LPAREN_e_RPAREN_	38.0757
R_AOXSr	0		R_EX_malttr_LPAREN_e_RPAREN_	0		R_AOXSr	0		R_EX_malttr_LPAREN_e_RPAREN_	0
R_AP4AH	0		R_EX_ade_LPAREN_e_RPAREN_	0		R_AP4AH	0		R_EX_ade_LPAREN_e_RPAREN_	0
R_AP5AH	0		R_EX_cys_L_LPAREN_e_RPAREN_	0		R_AP5AH	0		R_EX_cys_L_LPAREN_e_RPAREN_	0
R_APRAUR	8.05263e-06		R_EX_cytd_LPAREN_e_RPAREN_	0		R_APRAUR	8.05255e-06		R_EX_cytd_LPAREN_e_RPAREN_	0
R_ARAI	0		R_EX_spmd_LPAREN_e_RPAREN_	0		R_ARAI	0		R_EX_spmd_LPAREN_e_RPAREN_	0
R_ARBabc	0		R_EX_ocdca_LPAREN_e_RPAREN_	0		R_ARBabc	0		R_EX_ocdca_LPAREN_e_RPAREN_	0
R_ARBt2r	0		R_EX_gln_L_LPAREN_e_RPAREN_	0		R_ARBt2r	0		R_EX_gln_L_LPAREN_e_RPAREN_	0
R_ARGDC	1.21467		R_EX_csn_LPAREN_e_RPAREN_	0		R_ARGDC	1.2143		R_EX_csn_LPAREN_e_RPAREN_	0
R_ARGORNt7	0		R_EX_tsul_LPAREN_e_RPAREN_	0		R_ARGORNt7	0		R_EX_tsul_LPAREN_e_RPAREN_	0
R_ARGSL	1.44094		R_EX_galur_LPAREN_e_RPAREN_	0		R_ARGSL	1.44058		R_EX_galur_LPAREN_e_RPAREN_	0
R_ARGSS	1.44094		R_EX_nac_LPAREN_e_RPAREN_	0		R_ARGSS	1.44058		R_EX_nac_LPAREN_e_RPAREN_	0
R_ARGabc	0		R_EX_cynt_LPAREN_e_RPAREN_	0		R_ARGabc	0		R_EX_cynt_LPAREN_e_RPAREN_	0
R_ASAD	-0.402309		R_EX_pnto_R_LPAREN_e_RPAREN_	0		R_ASAD	-0.652202		R_EX_pnto_R_LPAREN_e_RPAREN_	0
R_ASNN	0		R_EX_gal_LPAREN_e_RPAREN_	0		R_ASNN	0		R_EX_gal_LPAREN_e_RPAREN_	0
R_ASNS1	0		R_EX_phe_L_LPAREN_e_RPAREN_	0		R_ASNS1	0		R_EX_phe_L_LPAREN_e_RPAREN_	0
R_ASNS2	0.184405		R_EX_3hcinnm_LPAREN_e_RPAREN_	0		R_ASNS2	0.184403		R_EX_3hcinnm_LPAREN_e_RPAREN_	0
R_ASNabc	0		R_EX_val_L_LPAREN_e_RPAREN_	0		R_ASNabc	0		R_EX_val_L_LPAREN_e_RPAREN_	0
R_ASNt2r	0		R_EX_thymd_LPAREN_e_RPAREN_	0		R_ASNt2r	0		R_EX_thymd_LPAREN_e_RPAREN_	0
R_ASP1DC	4.75105e-05		R_EX_pppn_LPAREN_e_RPAREN_	0		R_ASP1DC	4.751e-05		R_EX_pppn_LPAREN_e_RPAREN_	0
R_ASPCT	0.253738		R_EX_tyr_L_LPAREN_e_RPAREN_	0		R_ASPCT	0.253736		R_EX_tyr_L_LPAREN_e_RPAREN_	0
R_ASPK	0.402309		R_EX_ptrc_LPAREN_e_RPAREN_	0		R_ASPK	0.652202		R_EX_ptrc_LPAREN_e_RPAREN_	0
R_ASPO3	0.00219837		R_EX_malt_LPAREN_e_RPAREN_	0		R_ASPO3	0.00219835		R_EX_malt_LPAREN_e_RPAREN_	0
R_ASPO4	0		R_EX_rib_D_LPAREN_e_RPAREN_	0		R_ASPO4	0		R_EX_rib_D_LPAREN_e_RPAREN_	0
R_ASPO5	0		R_EX_met_L_LPAREN_e_RPAREN_	0		R_ASPO5	0		R_EX_met_L_LPAREN_e_RPAREN_	0
R_ASPO6	0		R_EX_fuc_L_LPAREN_e_RPAREN_	0		R_ASPO6	0		R_EX_fuc_L_LPAREN_e_RPAREN_	0
R_ASPT	0		R_EX_dgsn_LPAREN_e_RPAREN_	0		R_ASPT	0		R_EX_dgsn_LPAREN_e_RPAREN_	0
R_ASPTA	-3.08601		R_EX_gsn_LPAREN_e_RPAREN_	0		R_ASPTA	-3.33552		R_EX_gsn_LPAREN_e_RPAREN_	0
R_ASPabc	0		R_EX_pi_LPAREN_e_RPAREN_	-0.734107		R_ASPabc	0		R_EX_pi_LPAREN_e_RPAREN_	-0.7341
R_ASPt2	0		R_EX_tartr_L_LPAREN_e_RPAREN_	0		R_ASPt2	0		R_EX_tartr_L_LPAREN_e_RPAREN_	0
R_ASPt2_2	0		R_EX_hdca_LPAREN_e_RPAREN_	0		R_ASPt2_2	0		R_EX_hdca_LPAREN_e_RPAREN_	0
R_ASPt2_3	0		R_EX_ser_L_LPAREN_e_RPAREN_	0		R_ASPt2_3	0		R_EX_ser_L_LPAREN_e_RPAREN_	0
R_AST	0		R_EX_idon_L_LPAREN_e_RPAREN_	0		R_AST	0		R_EX_idon_L_LPAREN_e_RPAREN_	0
R_ATPM	7.6		R_EX_arg_L_LPAREN_e_RPAREN_	0		R_ATPM	7.6		R_EX_arg_L_LPAREN_e_RPAREN_	0
R_ATPPRT	0.0724737		R_EX_crn_LPAREN_e_RPAREN_	0		R_ATPPRT	0.0724729		R_EX_crn_LPAREN_e_RPAREN_	0
R_ATPS4r	48.2204		R_EX_urea_LPAREN_e_RPAREN_	1.21467		R_ATPS4r	50.1722		R_EX_urea_LPAREN_e_RPAREN_	1.2143
R_BETALDHx	0		R_EX_ala_L_LPAREN_e_RPAREN_	0		R_BETALDHx	0		R_EX_ala_L_LPAREN_e_RPAREN_	0
R_BETALDHy	0		R_EX_ura_LPAREN_e_RPAREN_	0		R_BETALDHy	0		R_EX_ura_LPAREN_e_RPAREN_	0
R_BPNT	0.187674					R_BPNT	0.187672
R_BSORx	0					R_BSORx	0
R_BSORy	0					R_BSORy	0
R_BTS2	0					R_BTS2	0
R_BUTCT	0					R_BUTCT	0
R_BUTt2r	0					R_BUTt2r	0
R_BiomassEcoli	0.805263					R_BiomassEcoli	0.805255
R_C120SN	0.033821					R_C120SN	0.0338207
R_C140SN	0.0111271					R_C140SN	0.011127
R_C141SN	0.0109073					R_C141SN	0.0109072
R_C160SN	0.0785325					R_C160SN	0.0785317
R_C161SN	0.0152702					R_C161SN	0.01527
R_C181SN	0.109073					R_C181SN	0.109072
R_CADVt	0					R_CADVt	0
R_CAT	0					R_CAT	0
R_CBIAT_DELETE	0					R_CBIAT_DELETE	0
R_CBL1abc	0					R_CBL1abc	0
R_CBLAT_DELETE	0					R_CBLAT_DELETE	0
R_CBMK	1.69468					R_CBMK	1.69431
R_CBPS	0					R_CBPS	0
R_CDAPPA_EC	0					R_CDAPPA_EC	0
R_CDPMEK	0					R_CDPMEK	0
R_CHLabc	0					R_CHLabc	0
R_CHLt2r	0					R_CHLt2r	0
R_CHORM	0.247216					R_CHORM	0.247213
R_CHORS	0.330963					R_CHORS	0.33096
R_CHRPL	0					R_CHRPL	0
R_CINNDO	0					R_CINNDO	0
R_CITL	0					R_CITL	0
R_CITt7	0					R_CITt7	0
R_CLPNS_EC	0.00519395					R_CLPNS_EC	0.00519389
R_CMPN	0					R_CMPN	0
R_CO2t	-18.6					R_CO2t	-18.6
R_CPPPGO	0					R_CPPPGO	0
R_CRNBTCT	0					R_CRNBTCT	0
R_CRNCBCT	0					R_CRNCBCT	0
R_CRNCDH	0					R_CRNCDH	0
R_CRNt7	0					R_CRNt7	0
R_CS	2.07517					R_CS	2.07479
R_CSND	0					R_CSND	0
R_CSNt2	0					R_CSNt2	0
R_CTPS2	0.121917					R_CTPS2	0.121916
R_CYANST	0					R_CYANST	0
R_CYNTAH	0					R_CYNTAH	0
R_CYNTt2	0					R_CYNTt2	0
R_CYSDS	0					R_CYSDS	0
R_CYSS	0.187674					R_CYSS	0.187672
R_CYSTL	0.117568					R_CYSTL	0.117567
R_CYSabc	0					R_CYSabc	0
R_CYTBD	0					R_CYTBD	0
R_CYTBO3	36.3887					R_CYTBO3	36.3887
R_CYTD	0					R_CYTD	0
R_CYTDK2	0					R_CYTDK2	0
R_CYTDt2	0					R_CYTDt2	0
R_CYTDt2r	0					R_CYTDt2r	0
R_CYTK1	0.142941					R_CYTK1	0.14294
R_CYTK2	0					R_CYTK2	0
R_DAAD	0					R_DAAD	0
R_DADA	0					R_DADA	0
R_DADK	0					R_DADK	0
R_DADNt2	0					R_DADNt2	0
R_DAGK_EC	0.0135284					R_DAGK_EC	0.0135283
R_DALAt2r	0					R_DALAt2r	0
R_DAPDC	0.262516					R_DAPDC	0.262513
R_DAPE	0.284741					R_DAPE	0.284738
R_DAPabc	0					R_DAPabc	0
R_DASYN_EC	0.122601					R_DASYN_EC	0.1226
R_DB4PS	1.61053e-05					R_DB4PS	1.61051e-05
R_DBTSr	0					R_DBTSr	0
R_DCTPD	0					R_DCTPD	0
R_DCYTD	0					R_DCYTD	0
R_DCYTt2	0					R_DCYTt2	0
R_DDGALK	0					R_DDGALK	0
R_DDGLCNt2r	0					R_DDGLCNt2r	0
R_DDGLK	0					R_DDGLK	0
R_DDPA	0.330963					R_DDPA	0.33096
R_DDPGALA	0					R_DDPGALA	0
R_DGK1	-0.416321					R_DGK1	-0.16642
R_DGSNt2	0					R_DGSNt2	0
R_DHAD1	0.668416					R_DHAD1	0.668409
R_DHAD2	0.222253					R_DHAD2	0.22225
R_DHAPT	0					R_DHAPT	0
R_DHAt	0					R_DHAt	0
R_DHBD	0					R_DHBD	0
R_DHBSr	0					R_DHBSr	0
R_DHCIND	0					R_DHCIND	0
R_DHCINDO	0					R_DHCINDO	0
R_DHDPRy	0.284741					R_DHDPRy	0.284738
R_DHDPS	0.284741					R_DHDPS	0.284738
R_DHFR	0.0601531					R_DHFR	0.0601525
R_DHFS	0.0402631					R_DHFS	0.0402627
R_DHNAOT	0					R_DHNAOT	0
R_DHNPA2	0.0402631					R_DHNPA2	0.0402627
R_DHORD2	0.253738					R_DHORD2	0.253736
R_DHORD5	0					R_DHORD5	0
R_DHORTS	-0.253738					R_DHORTS	-0.253736
R_DHPPD	0					R_DHPPD	0
R_DHPPDA2	8.05263e-06					R_DHPPDA2	8.05255e-06
R_DHPS2	0.0402631					R_DHPS2	0.0402627
R_DHPTDCs	0					R_DHPTDCs	0
R_DHQD	0.330963					R_DHQD	0.33096
R_DHQS	0.330963					R_DHQS	0.33096
R_DINSt2	0					R_DINSt2	0
R_DKGLCNR1	0					R_DKGLCNR1	0
R_DKGLCNR2x	0					R_DKGLCNR2x	0
R_DKGLCNR2y	0					R_DKGLCNR2y	0
R_DKMPPD	0.00563684					R_DKMPPD	0.00563678
R_DKMPPD2	0					R_DKMPPD2	0
R_DMATT	0					R_DMATT	0
R_DMPPS	0					R_DMPPS	0
R_DMQMT	0					R_DMQMT	0
R_DMSOR1	0					R_DMSOR1	0
R_DMSOR1e	0					R_DMSOR1e	0
R_DMSOR2	0					R_DMSOR2	0
R_DMSOR2e	0					R_DMSOR2e	0
R_DNMPPA	0.0402631					R_DNMPPA	0.0402627
R_DNTPPA	0.0402631					R_DNTPPA	0.0402627
R_DOGULNR	0					R_DOGULNR	0
R_DPCOAK	4.75105e-05					R_DPCOAK	4.751e-05
R_DPR	4.75105e-05					R_DPR	4.751e-05
R_DRPA	0.416321					R_DRPA	0.16642
R_DSERt2r	0					R_DSERt2r	0
R_DTMPK	0.01989					R_DTMPK	0.0198898
R_DURIK1	0					R_DURIK1	0
R_DURIPP	0					R_DURIPP	0
R_DURIt2	0					R_DURIt2	0
R_DUTPDP	0					R_DUTPDP	0
R_DXPRIi	0					R_DXPRIi	0
R_DXPS	0					R_DXPS	0
R_DXYLK	0					R_DXYLK	0
R_D_LACt2	0					R_D_LACt2	0
R_E4PD	0					R_E4PD	0
R_ECAP_EC	0					R_ECAP_EC	0
R_EDA	0					R_EDA	1.79177
R_EDD	0					R_EDD	1.79177
R_EDTXS1	0.00676421					R_EDTXS1	0.00676414
R_EDTXS2	0.00676421					R_EDTXS2	0.00676414
R_EDTXS3	0					R_EDTXS3	0
R_EDTXS4	0					R_EDTXS4	0
R_ENO	15.7657					R_ENO	14.2233
R_ENTCS	0					R_ENTCS	0
R_ETHAAL	0					R_ETHAAL	0
R_ETOHt2r	0					R_ETOHt2r	0
R_F6PA	0					R_F6PA	0
R_FAO1	0					R_FAO1	0
R_FAO2	0					R_FAO2	0
R_FAO3	0					R_FAO3	0
R_FAO4	0					R_FAO4	0
R_FBA	7.91883					R_FBA	6.12657
R_FBP	0					R_FBP	0
R_FCI	0					R_FCI	0
R_FCLK	0					R_FCLK	0
R_FCLPA	0					R_FCLPA	0
R_FCLT	0					R_FCLT	0
R_FDH2	6.50453					R_FDH2	0.0452234
R_FDH3	0					R_FDH3	0
R_FE2abc	0					R_FE2abc	0
R_FFSD	0					R_FFSD	0
R_FHL	0					R_FHL	0
R_FMNAT	8.05263e-06					R_FMNAT	8.05255e-06
R_FORt	0					R_FORt	-0.00070027
R_FRD2	0					R_FRD2	0
R_FRD3	0					R_FRD3	0
R_FRUK	0					R_FRUK	0
R_FRUpts	0					R_FRUpts	0
R_FRUpts2	0					R_FRUpts2	0
R_FTHFD	0.249899					R_FTHFD	0
R_FUCPt6_2	0					R_FUCPt6_2	0
R_FUCt	0					R_FUCt	0
R_FUM	3.23975					R_FUM	3.23901
R_FUMt2_2	0					R_FUMt2_2	0
R_FUMt2_3	0					R_FUMt2_3	0
R_G1PACT	0.0579789					R_G1PACT	0.0579783
R_G1PP	0					R_G1PP	0
R_G1PTT	0					R_G1PTT	0
R_G1SATi	0					R_G1SATi	0
R_G3PD2	-0.132949					R_G3PD2	-0.132948
R_G3PD5	0					R_G3PD5	0
R_G3PD6	0					R_G3PD6	0
R_G3PD7	0					R_G3PD7	0
R_G5SADs	0.169105					R_G5SADs	0.169104
R_G5SD	0.169105					R_G5SD	0.169104
R_G6PDA	0					R_G6PDA	0
R_G6PDH2r	5.81252					R_G6PDH2r	7.75682
R_G6Pt6_2	0					R_G6Pt6_2	0
R_GALCTD	0					R_GALCTD	0
R_GALCTND	0					R_GALCTND	0
R_GALCTNt2r	0					R_GALCTNt2r	0
R_GALCTt2r	0					R_GALCTt2r	0
R_GALKr	0					R_GALKr	0
R_GALS3	0					R_GALS3	0
R_GALTpts	0					R_GALTpts	0
R_GALU	0.0159442					R_GALU	0
R_GALURt2r	0					R_GALURt2r	0
R_GALUi	0					R_GALUi	0.015944
R_GALabc	0					R_GALabc	0
R_GALt2	0					R_GALt2	0
R_GAMpts	0					R_GAMpts	0
R_GAPD	17.4818					R_GAPD	15.6895
R_GARFT	0.384842					R_GARFT	0.384839
R_GART	0					R_GART	0
R_GCALDD	0.0402631					R_GCALDD	0.0402627
R_GDMANE	0					R_GDMANE	0
R_GF6PTA	0.0579789					R_GF6PTA	0.0579783
R_GHMT2	1.26983					R_GHMT2	1.01992
R_GK1	0.640514					R_GK1	0.390611
R_GLCDe	0					R_GLCDe	0.348735
R_GLCNt2r	0					R_GLCNt2r	0.348735
R_GLCP	0					R_GLCP	0
R_GLCRAL	0					R_GLCRAL	0
R_GLCRD	0					R_GLCRD	0
R_GLCRt2r	0					R_GLCRt2r	0
R_GLCS1	0.12401					R_GLCS1	0.124009
R_GLCURt2r	0					R_GLCURt2r	0
R_GLCpts	11					R_GLCpts	9.98866
R_GLCt2	0					R_GLCt2	0.662609
R_GLGC	0.12401					R_GLGC	0.124009
R_GLNS	1.53131					R_GLNS	1.5313
R_GLNabc	0					R_GLNabc	0
R_GLTPD	0					R_GLTPD	0
R_GLU5K	0.169105					R_GLU5K	0.169104
R_GLUABUTt7	0					R_GLUABUTt7	0
R_GLUCYS	0					R_GLUCYS	0
R_GLUDC	0					R_GLUDC	0
R_GLUDy	-7.91688					R_GLUDy	-7.91645
R_GLUN	0					R_GLUN	0
R_GLUPRT	0.384842					R_GLUPRT	0.384839
R_GLUR	-0.0222253					R_GLUR	-0.022225
R_GLUSy	0					R_GLUSy	0
R_GLUTRR	0					R_GLUTRR	0
R_GLUTRS	0					R_GLUTRS	0
R_GLUabc	0					R_GLUabc	0
R_GLUt2r	0					R_GLUt2r	0
R_GLUt4	0					R_GLUt4	0
R_GLXCL	0					R_GLXCL	0
R_GLYALDt	0					R_GLYALDt	0
R_GLYATi	0					R_GLYATi	0
R_GLYBabc	0					R_GLYBabc	0
R_GLYBt2r	0					R_GLYBt2r	0
R_GLYC3Pabc	0					R_GLYC3Pabc	0
R_GLYC3Pt6	0					R_GLYC3Pt6	0
R_GLYCDx	0					R_GLYCDx	0
R_GLYCK	0					R_GLYCK	0
R_GLYCL	0					R_GLYCL	0
R_GLYCLTDx	0					R_GLYCLTDx	0
R_GLYCLTDy	0					R_GLYCLTDy	0
R_GLYCLTt2r	0					R_GLYCLTt2r	0
R_GLYCTO2	0.0402631					R_GLYCTO2	0.0402627
R_GLYCTO3	0					R_GLYCTO3	0
R_GLYCTO4	0					R_GLYCTO4	0
R_GLYCt	0					R_GLYCt	0
R_GLYK	0.00519395					R_GLYK	0.00519389
R_GLYOX	0					R_GLYOX	0
R_GLYt2r	0					R_GLYt2r	0
R_GMAND	0					R_GMAND	0
R_GMHEPAT	0.0202926					R_GMHEPAT	0.0202924
R_GMHEPK	0.0202926					R_GMHEPK	0.0202924
R_GMHEPPA	0.0202926					R_GMHEPPA	0.0202924
R_GMPR	0					R_GMPR	0
R_GMPS2	0.224193					R_GMPS2	0.224191
R_GND	5.81252					R_GND	6.31378
R_GNK	0					R_GNK	0.348735
R_GOFUCR	0					R_GOFUCR	0
R_GP4GH	0					R_GP4GH	0
R_GPDDA1	0					R_GPDDA1	0
R_GPDDA2	0					R_GPDDA2	0
R_GPDDA3	0					R_GPDDA3	0
R_GPDDA4	0					R_GPDDA4	0
R_GPDDA5	0					R_GPDDA5	0
R_GRTT	0					R_GRTT	0
R_GSNK	0.416321					R_GSNK	0.16642
R_GSNt2	0					R_GSNt2	0
R_GSPMDA	0					R_GSPMDA	0
R_GSPMDS	0					R_GSPMDS	0
R_GTHOr	0					R_GTHOr	0
R_GTHS	0					R_GTHS	0
R_GTPCI	0.0402631					R_GTPCI	0.0402627
R_GTPCII2	8.05263e-06					R_GTPCII2	8.05255e-06
R_GUAD	0					R_GUAD	0
R_GUAPRT	0					R_GUAPRT	0
R_GUAt	0					R_GUAt	0
R_GUAt2	0					R_GUAt2	0
R_GUI1	0					R_GUI1	0
R_GUI2	0					R_GUI2	0
R_H2Ot	-38.0766					R_H2Ot	-38.4244
R_HBZOPT	0					R_HBZOPT	0
R_HCINNMt2r	0					R_HCINNMt2r	0
R_HCO3E	2.24241					R_HCO3E	2.24239
R_HDCAt2	0					R_HDCAt2	0
R_HEMEOS	0					R_HEMEOS	0
R_HETZK	0					R_HETZK	0
R_HEX1	0					R_HEX1	0.662609
R_HISTD	0.0724737					R_HISTD	0.0724729
R_HISTP	0.0724737					R_HISTP	0.0724729
R_HISabc	0					R_HISabc	0
R_HISt2r	0					R_HISt2r	0
R_HKNDDH	0					R_HKNDDH	0
R_HKNTDH	0					R_HKNTDH	0
R_HMBS	0					R_HMBS	0
R_HMPK1	0					R_HMPK1	0
R_HOPNTAL	0					R_HOPNTAL	0
R_HPPK2	0.0402631					R_HPPK2	0.0402627
R_HPPPNDO	0					R_HPPPNDO	0
R_HPPPNt2r	0					R_HPPPNt2r	0
R_HPYRI	0					R_HPYRI	0
R_HPYRRx	0					R_HPYRRx	0
R_HPYRRy	0					R_HPYRRy	0
R_HSDy	-0.117568					R_HSDy	-0.367464
R_HSK	0					R_HSK	0.249896
R_HSST	0.117568					R_HSST	0.117567
R_HSTPT	0.0724737					R_HSTPT	0.0724729
R_HXPRT	0					R_HXPRT	0
R_HYD1	0					R_HYD1	0
R_HYD2	0					R_HYD2	0
R_HYD3	0					R_HYD3	0
R_HYPOE	0					R_HYPOE	0
R_HYXNt	0					R_HYXNt	0
R_ICDHyr	2.07517					R_ICDHyr	2.07479
R_ICHORSi	0					R_ICHORSi	0
R_ICHORT	0					R_ICHORT	0
R_ICL	0					R_ICL	0
R_IDOND	-0.708178					R_IDOND	0
R_IDOND2	0.708178					R_IDOND2	0
R_IDONt2r	0					R_IDONt2r	0
R_IG3PS	0.0724737					R_IG3PS	0.0724729
R_IGPDH	0.0724737					R_IGPDH	0.0724729
R_IGPS	0.0434842					R_IGPS	0.0434838
R_ILETA	-0.222253					R_ILETA	-0.22225
R_ILEabc	0					R_ILEabc	0
R_ILEt2r	0					R_ILEt2r	0
R_IMPC	-0.457316					R_IMPC	-0.457311
R_IMPD	0.224193					R_IMPD	0.224191
R_INDOLEt2r	0					R_INDOLEt2r	0
R_INSK	0					R_INSK	0
R_INSt2	0					R_INSt2	0
R_INSt2r	0					R_INSt2r	0
R_IPDDIi	0					R_IPDDIi	0
R_IPDPS	0					R_IPDPS	0
R_IPMD	0.344653					R_IPMD	0.344649
R_IPPMIa	-0.344653					R_IPPMIa	-0.344649
R_IPPMIb	-0.344653					R_IPPMIb	-0.344649
R_IPPS	0.344653					R_IPPS	0.344649
R_KARA1i	0.668416					R_KARA1i	0.668409
R_KARA2i	0.222253					R_KARA2i	0.22225
R_KAS14	0.258731					R_KAS14	0
R_KAS15	0					R_KAS15	0.258728
R_KAS16	0.0270568					R_KAS16	0.0270566
R_KDOCT2	0.033821					R_KDOCT2	0.0338207
R_KDOPP	0.033821					R_KDOPP	0.0338207
R_KDOPS	0.033821					R_KDOPS	0.0338207
R_KG6PDC	0					R_KG6PDC	0
R_Kabc	0					R_Kabc	0
R_Kt2r	0					R_Kt2r	0
R_LACZ	0					R_LACZ	0
R_LCAD	0					R_LCAD	0
R_LCADi	0					R_LCADi	0
R_LCARS	0					R_LCARS	0
R_LCTSt	0					R_LCTSt	0
R_LDH_D	0					R_LDH_D	0
R_LDH_D2	0					R_LDH_D2	0
R_LEUTAi	0.344653					R_LEUTAi	0.344649
R_LEUabc	0					R_LEUabc	0
R_LEUt2r	0					R_LEUt2r	0
R_LGTHL	0					R_LGTHL	0
R_LPADSS	0.00676421					R_LPADSS	0.00676414
R_LPLIPA1	0					R_LPLIPA1	0
R_LPLIPA2	0					R_LPLIPA2	0
R_LPLIPA3	0					R_LPLIPA3	0
R_LPLIPA4	0					R_LPLIPA4	0
R_LPLIPA5	0					R_LPLIPA5	0
R_LPLIPA6	0					R_LPLIPA6	0
R_LPSSYN_EC	0.00676421					R_LPSSYN_EC	0.00676414
R_LYSDC	0					R_LYSDC	0
R_LYSabc	0					R_LYSabc	0
R_LYSt2r	0					R_LYSt2r	0
R_L_LACD2	0					R_L_LACD2	0
R_L_LACD3	0					R_L_LACD3	0
R_L_LACt2r	0					R_L_LACt2r	0
R_M1PD	0					R_M1PD	0
R_MACPD	0					R_MACPD	0
R_MALS	0.0402631					R_MALS	0.0402627
R_MALTHXabc	0					R_MALTHXabc	0
R_MALTPTabc	0					R_MALTPTabc	0
R_MALTTRabc	0					R_MALTTRabc	0
R_MALTTTRabc	0					R_MALTTTRabc	0
R_MALTabc	0					R_MALTabc	0
R_MALTpts	0					R_MALTpts	0
R_MALt2_2	0					R_MALt2_2	0
R_MALt2_3	0					R_MALt2_3	0
R_MAN1PT2	0					R_MAN1PT2	0
R_MAN6PI	0					R_MAN6PI	0
R_MAN6Pt6_2	0					R_MAN6Pt6_2	0
R_MANAO	0					R_MANAO	0
R_MANpts	0					R_MANpts	0
R_MCITD	0					R_MCITD	0
R_MCITL2	0					R_MCITL2	0
R_MCITS	0					R_MCITS	0
R_MCOATA	1.85757					R_MCOATA	1.85755
R_MDH	1.80641					R_MDH	1.89361
R_MDH2	0					R_MDH2	0
R_MDH3	0					R_MDH3	0
R_MDRPD	0.00563684					R_MDRPD	0.00563678
R_ME1	0					R_ME1	1.38566
R_ME2	1.4736					R_ME2	0
R_MECDPDH	0					R_MECDPDH	0
R_MECDPS	0					R_MECDPS	0
R_MELIBt2	0					R_MELIBt2	0
R_MEPCT	0					R_MEPCT	0
R_METAT	0.00563684					R_METAT	0.00563678
R_METDabc	0					R_METDabc	0
R_METS	0.117568					R_METS	0.117567
R_METabc	0					R_METabc	0
R_MGSA	0					R_MGSA	0
R_MI1PP	0					R_MI1PP	0
R_MICITD	0					R_MICITD	0
R_MLTG1	0					R_MLTG1	0
R_MLTG2	0					R_MLTG2	0
R_MLTG3	0					R_MLTG3	0
R_MLTG4	0					R_MLTG4	0
R_MLTG5	0					R_MLTG5	0
R_MLTP1	0					R_MLTP1	0
R_MLTP2	0					R_MLTP2	0
R_MLTP3	0					R_MLTP3	0
R_MMCD	0					R_MMCD	0
R_MME	0					R_MME	0
R_MMM2	0					R_MMM2	0
R_MNLpts	0					R_MNLpts	0
R_MNNH	0					R_MNNH	0
R_MOAT	0.00676421					R_MOAT	0.00676414
R_MOAT2	0.00676421					R_MOAT2	0.00676414
R_MOHMT	4.75105e-05					R_MOHMT	4.751e-05
R_MTAN	0.00563684					R_MTAN	0.00563678
R_MTHFC	1.09206					R_MTHFC	0.84215
R_MTHFD	1.09206					R_MTHFD	0.84215
R_MTHFR2	0.157832					R_MTHFR2	0.15783
R_MTRI	0.00563684					R_MTRI	0.00563678
R_MTRK	0.00563684					R_MTRK	0.00563678
R_NACODA	0					R_NACODA	0
R_NACUP	0					R_NACUP	0
R_NADDP	0					R_NADDP	0
R_NADDPe	0					R_NADDPe	0
R_NADH10	0					R_NADH10	0
R_NADH5	0					R_NADH5	0
R_NADH6	28.4072					R_NADH6	34.5181
R_NADH7	0					R_NADH7	0
R_NADH8	0					R_NADH8	0
R_NADH9	0					R_NADH9	0
R_NADK	0.000426789					R_NADK	0.000426785
R_NADPPPS	0					R_NADPPPS	0
R_NADS1	0.00219837					R_NADS1	0.00219835
R_NADTRHD	0					R_NADTRHD	0
R_NAMNPP	0					R_NAMNPP	0
R_NAt3_1	0					R_NAt3_1	0
R_NAt3_15	0					R_NAt3_15	0
R_NAt3_2	0					R_NAt3_2	0
R_NDPK1	999999					R_NDPK1	0.62453
R_NDPK2	0.325246					R_NDPK2	0.305353
R_NDPK3	0.15647					R_NDPK3	0.156468
R_NDPK4	0.01989					R_NDPK4	0.0198898
R_NDPK5	0.0204537					R_NDPK5	0.0204535
R_NDPK6	-0.01989					R_NDPK6	0
R_NDPK7	0					R_NDPK7	0
R_NDPK8	0.01989					R_NDPK8	0
R_NH4t	11.0331					R_NH4t	11.0323
R_NMNAT	0					R_NMNAT	0
R_NMNDA	0					R_NMNDA	0
R_NMNN	0					R_NMNN	0
R_NMNP	0					R_NMNP	0
R_NMNt7	0					R_NMNt7	0
R_NNAM	0					R_NNAM	0
R_NNAT	0.00219837					R_NNAT	0.00219835
R_NNDMBRT	0					R_NNDMBRT	0
R_NNDPR	0.00219837					R_NNDPR	0.00219835
R_NO2t2r	0					R_NO2t2r	0
R_NO3R1	0					R_NO3R1	0
R_NO3R2	0					R_NO3R2	0
R_NO3t7	0					R_NO3t7	0
R_NPHS	0					R_NPHS	0
R_NTD1	0					R_NTD1	0
R_NTD10	0					R_NTD10	0
R_NTD11	0					R_NTD11	0
R_NTD2	0					R_NTD2	0
R_NTD3	0					R_NTD3	0
R_NTD4	0					R_NTD4	0
R_NTD5	0					R_NTD5	0
R_NTD6	0					R_NTD6	0
R_NTD7	0					R_NTD7	0
R_NTD8	0.416321					R_NTD8	0.16642
R_NTD9	0					R_NTD9	0
R_NTPP1	0					R_NTPP1	0
R_NTPP2	0					R_NTPP2	0
R_NTPP3	0					R_NTPP3	0
R_NTPP4	0					R_NTPP4	0
R_NTPP5	0					R_NTPP5	0
R_NTPP6	0					R_NTPP6	0
R_NTPP7	0					R_NTPP7	0
R_NTPP8	0					R_NTPP8	0
R_NTPTP1	0					R_NTPTP1	0
R_NTPTP2	0					R_NTPTP2	0
R_NTRIR2x	0					R_NTRIR2x	0
R_O2t	18.2					R_O2t	18.2
R_OBTFL	0					R_OBTFL	0
R_OCBT	1.44094					R_OCBT	1.44058
R_OCDCAt2	0					R_OCDCAt2	0
R_OCTDPS	0					R_OCTDPS	0
R_OHPBAT	0					R_OHPBAT	0
R_OHPHM	0					R_OHPHM	0
R_OMBZLM	0					R_OMBZLM	0
R_OMCDC	0.344653					R_OMCDC	0.344649
R_OMMBLHX	0					R_OMMBLHX	0
R_OMPDC	0.253738					R_OMPDC	0.253736
R_OMPHHX	0					R_OMPHHX	0
R_OP4ENH	0					R_OP4ENH	0
R_OPHBDC	0					R_OPHBDC	0
R_OPHHX	0					R_OPHHX	0
R_ORNDC	0					R_ORNDC	0
R_ORNTA	0					R_ORNTA	0
R_ORNabc	0					R_ORNabc	0
R_ORPT	-0.253738					R_ORPT	-0.253736
R_OXGDC2	0					R_OXGDC2	0
R_P5CD	0					R_P5CD	0
R_P5CR	0.169105					R_P5CR	0.169104
R_PACCOAL	0					R_PACCOAL	0
R_PANTS	4.75105e-05					R_PANTS	4.751e-05
R_PAPA_EC	0					R_PAPA_EC	0
R_PAPPT3	0.0222253					R_PAPPT3	0.022225
R_PAPSR	0.187674					R_PAPSR	0.187672
R_PASYN_EC	0.109073					R_PASYN_EC	0.109072
R_PDH	4.81217					R_PDH	11.0205
R_PDX5PO	0					R_PDX5PO	0
R_PDX5PS	0					R_PDX5PS	0
R_PDXPP	0					R_PDXPP	0
R_PEAMNO	0					R_PEAMNO	0
R_PEPT_EC	0.0135284					R_PEPT_EC	0.0135283
R_PERD	0					R_PERD	0
R_PFK	7.91883					R_PFK	6.12657
R_PFK_2	0					R_PFK_2	0
R_PFL	6.20871					R_PFL	0
R_PGAMT	-0.0579789					R_PGAMT	-0.0579783
R_PGCD	1.71611					R_PGCD	1.4662
R_PGI	5.04753					R_PGI	2.75449
R_PGK	-17.4818					R_PGK	-15.6895
R_PGL	5.81252					R_PGL	7.75682
R_PGLYCP	0					R_PGLYCP	0
R_PGM	-15.7657					R_PGM	-14.2233
R_PGMT	-0.139955					R_PGMT	-0.139953
R_PGPP_EC	0.02907					R_PGPP_EC	0.0290697
R_PGSA_EC	0.02907					R_PGSA_EC	0.0290697
R_PHETA1	-0.141726					R_PHETA1	-0.141725
R_PHEt2r	0					R_PHEt2r	0
R_PIabc	0					R_PIabc	0
R_PIt2r	0.734107					R_PIt2r	0.7341
R_PLIPA1	0					R_PLIPA1	0
R_PLIPA2	0					R_PLIPA2	0
R_PLIPA3	0					R_PLIPA3	0
R_PMANM	0					R_PMANM	0
R_PMDPHT	8.05263e-06					R_PMDPHT	8.05255e-06
R_PMPK	0					R_PMPK	0
R_PNTK	4.75105e-05					R_PNTK	4.751e-05
R_PNTOt4	0					R_PNTOt4	0
R_POX	0					R_POX	0
R_PPA	3.9198					R_PPA	3.9194
R_PPAKr	0					R_PPAKr	0
R_PPBNGS	0					R_PPBNGS	0
R_PPC	3.35477					R_PPC	3.51671
R_PPCDC	4.75105e-05					R_PPCDC	4.751e-05
R_PPCK	0					R_PPCK	0
R_PPCSCT	0					R_PPCSCT	0
R_PPM	-0.421958					R_PPM	-0.172057
R_PPM2	0.416321					R_PPM2	0.16642
R_PPNCL2	4.75105e-05					R_PPNCL2	4.751e-05
R_PPND	0.105489					R_PPND	0.105488
R_PPNDH	0.141726					R_PPNDH	0.141725
R_PPPGO	0					R_PPPGO	0
R_PPPNDO	0					R_PPPNDO	0
R_PPPNt2r	0					R_PPPNt2r	0
R_PPS	0					R_PPS	0
R_PPTGS	0.0222253					R_PPTGS	0.022225
R_PRAGSr	0.384842					R_PRAGSr	0.384839
R_PRAIS	0.384842					R_PRAIS	0.384839
R_PRAIi	0.0434842					R_PRAIi	0.0434838
R_PRAMPC	0.0724737					R_PRAMPC	0.0724729
R_PRASCS	0.384842					R_PRASCS	0.384839
R_PRATPP	0.0724737					R_PRATPP	0.0724729
R_PRFGS	0.384842					R_PRFGS	0.384839
R_PRMICIi	0.0724737					R_PRMICIi	0.0724729
R_PROD2	0					R_PROD2	0
R_PROabc	0					R_PROabc	0
R_PROt2r	0					R_PROt2r	0
R_PROt4	0					R_PROt4	0
R_PRPPS	0.756737					R_PRPPS	0.756729
R_PSCVT	0.330963					R_PSCVT	0.33096
R_PSD_EC	0.0914376					R_PSD_EC	0.0914367
R_PSERT	1.71611					R_PSERT	1.4662
R_PSP_L	1.71611					R_PSP_L	1.4662
R_PSSA_EC	0.0935313					R_PSSA_EC	0.0935304
R_PTA2	0					R_PTA2	0
R_PTAr	4.75785					R_PTAr	4.75822
R_PTPATi	4.75105e-05					R_PTPATi	4.751e-05
R_PTRCORNt7	0					R_PTRCORNt7	0
R_PTRCTA	1.18084					R_PTRCTA	1.18048
R_PTRCabc	0					R_PTRCabc	0
R_PTRCt2r	0					R_PTRCt2r	0
R_PUNP1	-0.00563684					R_PUNP1	-0.00563678
R_PUNP2	0					R_PUNP2	0
R_PUNP3	-0.416321					R_PUNP3	-0.16642
R_PUNP4	0.416321					R_PUNP4	0.16642
R_PUNP5	0					R_PUNP5	0
R_PUNP6	0					R_PUNP6	0
R_PUNP7	0					R_PUNP7	0
R_PYAM5PO	0					R_PYAM5PO	0
R_PYDAMK	0					R_PYDAMK	0
R_PYDXK	0					R_PYDXK	0
R_PYDXNK	0					R_PYDXNK	0
R_PYDXPP	0					R_PYDXPP	0
R_PYK	0.692914					R_PYK	0
R_PYNP2r	0					R_PYNP2r	0
R_PYRt2r	0					R_PYRt2r	0
R_QULNS	0.00219837					R_QULNS	0.00219835
R_RBFK	8.05263e-06					R_RBFK	8.05255e-06
R_RBFSa	1.61053e-05					R_RBFSa	1.61051e-05
R_RBFSb	8.05263e-06					R_RBFSb	8.05255e-06
R_RBK	0					R_RBK	0
R_RBK_L1	0					R_RBK_L1	0
R_RBP4E	0					R_RBP4E	0
R_RHCCE	0					R_RHCCE	0
R_RIBabc	0					R_RIBabc	0
R_RMI	0					R_RMI	0
R_RMK	0					R_RMK	0
R_RMNt	0					R_RMNt	0
R_RMPA	0					R_RMPA	0
R_RNDR1	0.01989					R_RNDR1	0
R_RNDR2	0.436775					R_RNDR2	0.186874
R_RNDR3	0					R_RNDR3	0
R_RNDR4	0					R_RNDR4	0.0198898
R_RNTR1	0					R_RNTR1	0.0198898
R_RNTR2	0					R_RNTR2	0
R_RNTR3	0.0204537					R_RNTR3	0.0204535
R_RNTR4	0.01989					R_RNTR4	0
R_RPE	2.94957					R_RPE	3.45035
R_RPI	-2.82911					R_RPI	-2.82959
R_RZ5PP	0					R_RZ5PP	0
R_S7PI	0.0202926					R_S7PI	0.0202924
R_SADH	0					R_SADH	0
R_SADT2	0.187674					R_SADT2	0.187672
R_SBTPD	0					R_SBTPD	0
R_SBTpts	0					R_SBTpts	0
R_SDPDS	0.284741					R_SDPDS	0.284738
R_SDPTA	-0.284741					R_SDPTA	-0.284738
R_SELNPS	0					R_SELNPS	0
R_SERASr	0					R_SERASr	0
R_SERAT	0.187674					R_SERAT	0.187672
R_SERD_D	0					R_SERD_D	0
R_SERD_L	0					R_SERD_L	0
R_SERt2r	0					R_SERt2r	0
R_SERt4	0					R_SERt4	0
R_SGDS	0					R_SGDS	0
R_SGSAD	0					R_SGSAD	0
R_SHCHCS2	0					R_SHCHCS2	0
R_SHCHD2	0					R_SHCHD2	0
R_SHCHF	0					R_SHCHF	0
R_SHK3Dr	0.330963					R_SHK3Dr	0.33096
R_SHKK	0.330963					R_SHKK	0.33096
R_SHSL1	0.117568					R_SHSL1	0.117567
R_SOTA	0					R_SOTA	0
R_SPMDAT1	0					R_SPMDAT1	0
R_SPMDAT2	0					R_SPMDAT2	0
R_SPMDabc	0					R_SPMDabc	0
R_SPMS	0.00563684					R_SPMS	0.00563678
R_SPODM	0					R_SPODM	0
R_SSALx	0					R_SSALx	1.18048
R_SSALy	1.18084					R_SSALy	0
R_SUCBZL	0					R_SUCBZL	0
R_SUCBZS	0					R_SUCBZS	0
R_SUCCabc	0					R_SUCCabc	0
R_SUCCt2_2	0					R_SUCCt2_2	0
R_SUCCt2_3	0					R_SUCCt2_3	0
R_SUCCt2b	0					R_SUCCt2b	0
R_SUCD1i	1.18084					R_SUCD1i	1.18048
R_SUCD4	1.18084					R_SUCD4	1.18048
R_SUCFUMt	0					R_SUCFUMt	0
R_SUCOAS	0.402312					R_SUCOAS	0.402308
R_SUCpts	0					R_SUCpts	0
R_SULR	-0.187674					R_SULR	-0.187672
R_SULabc	0.187674					R_SULabc	0.187672
R_TAGURr	0					R_TAGURr	0
R_TALA	1.63012					R_TALA	1.88051
R_TARTD	0					R_TARTD	0
R_TARTRt7	0					R_TARTRt7	0
R_TAUDO	0					R_TAUDO	0
R_TAURabc	0					R_TAURabc	0
R_TDPADGAT	0					R_TDPADGAT	0
R_TDPAGTA	0					R_TDPAGTA	0
R_TDPDRE	0					R_TDPDRE	0
R_TDPDRR	0					R_TDPDRR	0
R_TDPGDH	0					R_TDPGDH	0
R_TDSK	0.00676421					R_TDSK	0.00676414
R_TGBPA	0					R_TGBPA	0
R_THD2	0					R_THD2	0
R_THDPS	0.284741					R_THDPS	0.284738
R_THMDt2	0					R_THMDt2	0
R_THMDt2r	0					R_THMDt2r	0
R_THMabc	0					R_THMabc	0
R_THRAr	-0.416321					R_THRAr	-0.16642
R_THRD	0					R_THRD	0
R_THRD_L	0.222253					R_THRD_L	0.22225
R_THRS	0					R_THRS	0.249896
R_THRabc	0					R_THRabc	0
R_THRt2r	0					R_THRt2r	0
R_THRt4	0					R_THRt4	0
R_THZPSN	0					R_THZPSN	0
R_TKT1	1.65041					R_TKT1	1.9008
R_TKT2	1.29916					R_TKT2	1.54955
R_TMAOR1	0					R_TMAOR1	0
R_TMAOR1e	0					R_TMAOR1e	0
R_TMAOR2	0					R_TMAOR2	0
R_TMAOR2e	0					R_TMAOR2e	0
R_TMDK1	0					R_TMDK1	0
R_TMDPP	0					R_TMDPP	0
R_TMDS	0.01989					R_TMDS	0.0198898
R_TMKr	0					R_TMKr	0
R_TMPKr	0					R_TMPKr	0
R_TMPPP	0					R_TMPPP	0
R_TPI	7.78368					R_TPI	5.99143
R_TRDR	0.684682					R_TRDR	0.434779
R_TRE6PH	0					R_TRE6PH	0
R_TRE6PP	0					R_TRE6PP	0
R_TRE6PS	0					R_TRE6PS	0
R_TREH	0					R_TREH	0
R_TREHe	0					R_TREHe	0
R_TREpts	0					R_TREpts	0
R_TRPAS2	-0.0434842					R_TRPAS2	-0.0434838
R_TRPS1	0					R_TRPS1	0
R_TRPS2	0					R_TRPS2	0
R_TRPS3	0.0434842					R_TRPS3	0.0434838
R_TRPt2r	0					R_TRPt2r	0
R_TRSAR	0					R_TRSAR	0
R_TSULabc	0					R_TSULabc	0
R_TTDCAt2	0					R_TTDCAt2	0
R_TYRTA	-0.105489					R_TYRTA	-0.105488
R_TYRt2r	0					R_TYRt2r	0
R_U23GAAT	0.0135284					R_U23GAAT	0.0135283
R_UAAGDS	0.0222253					R_UAAGDS	0.022225
R_UACMAMO	0					R_UACMAMO	0
R_UAG2Ei	0					R_UAG2Ei	0
R_UAGAAT	0.0135284					R_UAGAAT	0.0135283
R_UAGCVT	0.0222253					R_UAGCVT	0.022225
R_UAGDP	0.0579789					R_UAGDP	0.0579783
R_UAGPT3	0.0222253					R_UAGPT3	0.022225
R_UAMAGS	0.0222253					R_UAMAGS	0.022225
R_UAMAS	0.0222253					R_UAMAS	0.022225
R_UAPGR	0.0222253					R_UAPGR	0.022225
R_UDCPDP	0.0222253					R_UDCPDP	0.022225
R_UDCPDPS	0					R_UDCPDPS	0
R_UDPG4E	0					R_UDPG4E	0
R_UDPGALM	0					R_UDPGALM	0
R_UDPGD	0					R_UDPGD	0
R_UGLT	0					R_UGLT	0
R_UGLYCH	0					R_UGLYCH	0
R_UGMDDS	0.0222253					R_UGMDDS	0.022225
R_UHGADA	0.0135284					R_UHGADA	0.0135283
R_UMPK	0.282728					R_UMPK	0.282725
R_UNK3	0.00563684					R_UNK3	0.00563678
R_UPP3MT	0					R_UPP3MT	0
R_UPP3S	0					R_UPP3S	0
R_UPPDC1	0					R_UPPDC1	0
R_UPPRT	0					R_UPPRT	0
R_URAt2	0					R_URAt2	0
R_URAt2r	0					R_URAt2r	0
R_UREAt	-1.21467					R_UREAt	-1.2143
R_URIDK2r	-0.01989					R_URIDK2r	-0.0198898
R_URIK2	0					R_URIK2	0
R_URIt2	0					R_URIt2	0
R_URIt2r	0					R_URIt2r	0
R_USHD	0.00676421					R_USHD	0.00676414
R_VALTA	-0.323716					R_VALTA	-0.323712
R_VALabc	0					R_VALabc	0
R_VALt2r	0					R_VALt2r	0
R_VPAMT	0					R_VPAMT	0
R_X5PL3E	0					R_X5PL3E	0
R_XANt	0					R_XANt	0
R_XANt2	0					R_XANt2	0
R_XPPT	0					R_XPPT	0
R_XTSNt2r	0					R_XTSNt2r	0
R_XYLI1	0					R_XYLI1	0
R_XYLI2i	0					R_XYLI2i	0
R_XYLK	0					R_XYLK	0
R_XYLabc	0					R_XYLabc	0
R_XYLt2	0					R_XYLt2	0

## Sheet: Sim3
FBA						pFBA
Internal Flux	Value		Drain	Value		Internal Flux	Value		Drain	Value		Measured fluxes
R_12PPDt	0		R_EX_dmso_LPAREN_e_RPAREN_	0		R_12PPDt	0		R_EX_dmso_LPAREN_e_RPAREN_	0		Flux		Value
R_2DGLCNRx	0		R_EX_pyr_LPAREN_e_RPAREN_	0		R_2DGLCNRx	0		R_EX_pyr_LPAREN_e_RPAREN_	0		R_EX_ac_LPAREN_e_RPAREN_		6.4
R_2DGLCNRy	0		R_EX_melib_LPAREN_e_RPAREN_	0		R_2DGLCNRy	0		R_EX_melib_LPAREN_e_RPAREN_	0		R_EX_o2_LPAREN_e_RPAREN_		-18.2
R_2DGULRx	0		R_EX_succ_LPAREN_e_RPAREN_	0		R_2DGULRx	0		R_EX_succ_LPAREN_e_RPAREN_	0		R_EX_co2_LPAREN_e_RPAREN_		18.6
R_2DGULRy	0		R_EX_acac_LPAREN_e_RPAREN_	0		R_2DGULRy	0		R_EX_acac_LPAREN_e_RPAREN_	0
R_3HCINNMH	0		R_EX_glyc_LPAREN_e_RPAREN_	0		R_3HCINNMH	0		R_EX_glyc_LPAREN_e_RPAREN_	0		Environmental conditions
R_3HPPPNH	0		R_EX_arab_L_LPAREN_e_RPAREN_	0		R_3HPPPNH	0		R_EX_arab_L_LPAREN_e_RPAREN_	0		R_EX_glc_LPAREN_e_RPAREN_		-11
R_4HTHRS	0		R_EX_cbl1_LPAREN_e_RPAREN_	0		R_4HTHRS	0		R_EX_cbl1_LPAREN_e_RPAREN_	0
R_5DGLCNR	0		R_EX_o2_LPAREN_e_RPAREN_	-18.2		R_5DGLCNR	0		R_EX_o2_LPAREN_e_RPAREN_	-18.2
R_A5PISO	0.033821		R_EX_orn_LPAREN_e_RPAREN_	0		R_A5PISO	0.0338207		R_EX_orn_LPAREN_e_RPAREN_	0		Ratios
R_AACPS1	0		R_EX_galct_D_LPAREN_e_RPAREN_	0		R_AACPS1	0		R_EX_galct_D_LPAREN_e_RPAREN_	0		Label	Ratio expression			Linear Constraint
R_AACPS2	0		R_EX_man6p_LPAREN_e_RPAREN_	0		R_AACPS2	0		R_EX_man6p_LPAREN_e_RPAREN_	0		OAA from PEP UB	R_PPC / R_PPC + R_MDH + R_MDH2 + R_MDH3 <= 0.73			0.27*R_PPC -0.73*R_MDH -0.73*R_MDH3 -0.73*R_MDH2 <= 0
R_AACPS3	0		R_EX_maltpt_LPAREN_e_RPAREN_	0		R_AACPS3	0		R_EX_maltpt_LPAREN_e_RPAREN_	0		OAA from PEP LB	R_PPC / R_PPC + R_MDH + R_MDH2 + R_MDH3 >= 0.65			0.35*R_PPC -0.65*R_MDH -0.65*R_MDH3 -0.65*R_MDH2 >= 0
R_AACPS4	0		R_EX_so4_LPAREN_e_RPAREN_	-0.187674		R_AACPS4	0		R_EX_so4_LPAREN_e_RPAREN_	-0.187672		PEP from OAA UB	R_PPCK / R_PPCK + R_ENO<=0.02			-0.02*R_ENO +0.98*R_PPCK <= 0
R_AACPS5	0		R_EX_sbt_D_LPAREN_e_RPAREN_	0		R_AACPS5	0		R_EX_sbt_D_LPAREN_e_RPAREN_	0		PEP from OAA LB	R_PPCK / R_PPCK + R_ENO>=0.0001			0.0*R_ENO +1.0*R_PPCK >= 0
R_AADDGT	0		R_EX_acnam_LPAREN_e_RPAREN_	0		R_AADDGT	0		R_EX_acnam_LPAREN_e_RPAREN_	0
R_AB6PGH	0		R_EX_no3_LPAREN_e_RPAREN_	0		R_AB6PGH	0		R_EX_no3_LPAREN_e_RPAREN_	0
R_ABTA	1.18084		R_EX_uri_LPAREN_e_RPAREN_	0		R_ABTA	1.18048		R_EX_uri_LPAREN_e_RPAREN_	0		With these ratios the flux through R_PPC increased slightly comparing to Sim2, and the flux of R_PPCK changed to have value.
R_ABUTD	1.18084		R_EX_co2_LPAREN_e_RPAREN_	18.6		R_ABUTD	1.18048		R_EX_co2_LPAREN_e_RPAREN_	18.6
R_ABUTt2	0		R_EX_ac_LPAREN_e_RPAREN_	6.4		R_ABUTt2	0		R_EX_ac_LPAREN_e_RPAREN_	6.4
R_ACACCT	0		R_EX_adn_LPAREN_e_RPAREN_	0		R_ACACCT	0		R_EX_adn_LPAREN_e_RPAREN_	0
R_ACACT1r	0		R_EX_leu_L_LPAREN_e_RPAREN_	0		R_ACACT1r	0		R_EX_leu_L_LPAREN_e_RPAREN_	0
R_ACACt2	0		R_EX_but_LPAREN_e_RPAREN_	0		R_ACACt2	0		R_EX_but_LPAREN_e_RPAREN_	0
R_ACALDi	0		R_EX_duri_LPAREN_e_RPAREN_	0		R_ACALDi	0		R_EX_duri_LPAREN_e_RPAREN_	0
R_ACALDt	0		R_EX_for_LPAREN_e_RPAREN_	0		R_ACALDt	0		R_EX_for_LPAREN_e_RPAREN_	0.00070027
R_ACBIPGT	0		R_EX_indole_LPAREN_e_RPAREN_	0		R_ACBIPGT	0		R_EX_indole_LPAREN_e_RPAREN_	0
R_ACCOACr	1.85757		R_EX_thm_LPAREN_e_RPAREN_	0		R_ACCOACr	1.85755		R_EX_thm_LPAREN_e_RPAREN_	0
R_ACCOAL	0		R_EX_glcur_LPAREN_e_RPAREN_	0		R_ACCOAL	0		R_EX_glcur_LPAREN_e_RPAREN_	0
R_ACGAMT	0		R_EX_taur_LPAREN_e_RPAREN_	0		R_ACGAMT	0		R_EX_taur_LPAREN_e_RPAREN_	0
R_ACGApts	0		R_EX_lcts_LPAREN_e_RPAREN_	0		R_ACGApts	0		R_EX_lcts_LPAREN_e_RPAREN_	0
R_ACGK	1.44094		R_EX_fe2_LPAREN_e_RPAREN_	0		R_ACGK	1.44058		R_EX_fe2_LPAREN_e_RPAREN_	0
R_ACGS	1.44094		R_EX_glyclt_LPAREN_e_RPAREN_	0		R_ACGS	1.44058		R_EX_glyclt_LPAREN_e_RPAREN_	0
R_ACHBS	0.222253		R_EX_3hpppn_LPAREN_e_RPAREN_	0		R_ACHBS	0.22225		R_EX_3hpppn_LPAREN_e_RPAREN_	0
R_ACKr	-4.75785		R_EX_dcyt_LPAREN_e_RPAREN_	0		R_ACKr	-4.75822		R_EX_dcyt_LPAREN_e_RPAREN_	0
R_ACLS	0.668416		R_EX_tmao_LPAREN_e_RPAREN_	0		R_ACLS	0.668409		R_EX_tmao_LPAREN_e_RPAREN_	0
R_ACMAMUT	0		R_EX_cit_LPAREN_e_RPAREN_	0		R_ACMAMUT	0		R_EX_cit_LPAREN_e_RPAREN_	0
R_ACMANApts	0		R_EX_15dap_LPAREN_e_RPAREN_	0		R_ACMANApts	0		R_EX_15dap_LPAREN_e_RPAREN_	0
R_ACNAMt2	0		R_EX_h_LPAREN_e_RPAREN_	16.1903		R_ACNAMt2	0		R_EX_h_LPAREN_e_RPAREN_	16.1901
R_ACNML	0		R_EX_mnl_LPAREN_e_RPAREN_	0		R_ACNML	0		R_EX_mnl_LPAREN_e_RPAREN_	0
R_ACOATA	0.258731		R_EX_xyl_D_LPAREN_e_RPAREN_	0		R_ACOATA	0		R_EX_xyl_D_LPAREN_e_RPAREN_	0
R_ACODA	1.44094		R_EX_maltttr_LPAREN_e_RPAREN_	0		R_ACODA	1.44058		R_EX_maltttr_LPAREN_e_RPAREN_	0
R_ACONMT	0		R_EX_lac_L_LPAREN_e_RPAREN_	0		R_ACONMT	0		R_EX_lac_L_LPAREN_e_RPAREN_	0
R_ACONT	2.07517		R_EX_galt_LPAREN_e_RPAREN_	0		R_ACONT	2.07479		R_EX_galt_LPAREN_e_RPAREN_	0
R_ACOTA	-1.44094		R_EX_his_L_LPAREN_e_RPAREN_	0		R_ACOTA	-1.44058		R_EX_his_L_LPAREN_e_RPAREN_	0
R_ACPS1	0		R_EX_pro_L_LPAREN_e_RPAREN_	0		R_ACPS1	0		R_EX_pro_L_LPAREN_e_RPAREN_	0
R_ACS	0		R_EX_asp_L_LPAREN_e_RPAREN_	0		R_ACS	0		R_EX_asp_L_LPAREN_e_RPAREN_	0
R_ACt2r	-6.4		R_EX_12ppd_S_LPAREN_e_RPAREN_	0		R_ACt2r	-6.4		R_EX_12ppd_S_LPAREN_e_RPAREN_	0
R_ADA	0		R_EX_chol_LPAREN_e_RPAREN_	0		R_ADA	0		R_EX_chol_LPAREN_e_RPAREN_	0
R_ADCL	0.0402631		R_EX_sucr_LPAREN_e_RPAREN_	0		R_ADCL	0.0402627		R_EX_sucr_LPAREN_e_RPAREN_	0
R_ADCS	0.0402631		R_EX_ins_LPAREN_e_RPAREN_	0		R_ADCS	0.0402627		R_EX_ins_LPAREN_e_RPAREN_	0
R_ADD	0		R_EX_glcn_LPAREN_e_RPAREN_	0		R_ADD	0		R_EX_glcn_LPAREN_e_RPAREN_	0
R_ADEt2r	0		R_EX_asn_L_LPAREN_e_RPAREN_	0		R_ADEt2r	0		R_EX_asn_L_LPAREN_e_RPAREN_	0
R_ADHEr	0		R_EX_na1_LPAREN_e_RPAREN_	0		R_ADHEr	0		R_EX_na1_LPAREN_e_RPAREN_	0
R_ADK1	-999995		R_EX_fru_LPAREN_e_RPAREN_	0		R_ADK1	3.07403		R_EX_fru_LPAREN_e_RPAREN_	0
R_ADK3	999998		R_EX_tre_LPAREN_e_RPAREN_	0		R_ADK3	0		R_EX_tre_LPAREN_e_RPAREN_	0
R_ADK4	0		R_EX_g6p_LPAREN_e_RPAREN_	0		R_ADK4	0		R_EX_g6p_LPAREN_e_RPAREN_	0
R_ADMDCr	0.00563684		R_EX_man_LPAREN_e_RPAREN_	0		R_ADMDCr	0.00563678		R_EX_man_LPAREN_e_RPAREN_	0
R_ADNCYC	0		R_EX_ser_D_LPAREN_e_RPAREN_	0		R_ADNCYC	0		R_EX_ser_D_LPAREN_e_RPAREN_	0
R_ADNK1	0.00563684		R_EX_nh4_LPAREN_e_RPAREN_	-11.0331		R_ADNK1	0.00563678		R_EX_nh4_LPAREN_e_RPAREN_	-11.0323
R_ADNt2	0		R_EX_hxan_LPAREN_e_RPAREN_	0		R_ADNt2	0		R_EX_hxan_LPAREN_e_RPAREN_	0
R_ADNt2r	0		R_EX_glu_L_LPAREN_e_RPAREN_	0		R_ADNt2r	0		R_EX_glu_L_LPAREN_e_RPAREN_	0
R_ADOCBIK	0		R_EX_ile_L_LPAREN_e_RPAREN_	0		R_ADOCBIK	0		R_EX_ile_L_LPAREN_e_RPAREN_	0
R_ADOCBLS	0		R_EX_glyc3p_LPAREN_e_RPAREN_	0		R_ADOCBLS	0		R_EX_glyc3p_LPAREN_e_RPAREN_	0
R_ADPT	0		R_EX_no2_LPAREN_e_RPAREN_	0		R_ADPT	0		R_EX_no2_LPAREN_e_RPAREN_	0
R_ADSK	0.187674		R_EX_xan_LPAREN_e_RPAREN_	0		R_ADSK	0.187672		R_EX_xan_LPAREN_e_RPAREN_	0
R_ADSL1r	0.233123		R_EX_tma_LPAREN_e_RPAREN_	0		R_ADSL1r	0.23312		R_EX_tma_LPAREN_e_RPAREN_	0
R_ADSL2r	0.384842		R_EX_acald_LPAREN_e_RPAREN_	0		R_ADSL2r	0.384839		R_EX_acald_LPAREN_e_RPAREN_	0
R_ADSS	0.233123		R_EX_2ddglcn_LPAREN_e_RPAREN_	0		R_ADSS	0.23312		R_EX_2ddglcn_LPAREN_e_RPAREN_	0
R_AGDC	0		R_EX_gua_LPAREN_e_RPAREN_	0		R_AGDC	0		R_EX_gua_LPAREN_e_RPAREN_	0
R_AGMHE	0.0202926		R_EX_dad_2_LPAREN_e_RPAREN_	0		R_AGMHE	0.0202924		R_EX_dad_2_LPAREN_e_RPAREN_	0
R_AGMT	1.21467		R_EX_rmn_LPAREN_e_RPAREN_	0		R_AGMT	1.2143		R_EX_rmn_LPAREN_e_RPAREN_	0
R_AGPR	-1.44094		R_EX_amp_LPAREN_e_RPAREN_	0		R_AGPR	-1.44058		R_EX_amp_LPAREN_e_RPAREN_	0
R_AHC	0		R_EX_ala_D_LPAREN_e_RPAREN_	0		R_AHC	0		R_EX_ala_D_LPAREN_e_RPAREN_	0
R_AHCYSNS	0		R_EX_glyald_LPAREN_e_RPAREN_	0		R_AHCYSNS	0		R_EX_glyald_LPAREN_e_RPAREN_	0
R_AICART	0.457316		R_EX_lys_L_LPAREN_e_RPAREN_	0		R_AICART	0.457311		R_EX_lys_L_LPAREN_e_RPAREN_	0
R_AIRC2	0.384842		R_EX_etoh_LPAREN_e_RPAREN_	0		R_AIRC2	0.384839		R_EX_etoh_LPAREN_e_RPAREN_	0
R_AIRC3	-0.384842		R_EX_xtsn_LPAREN_e_RPAREN_	0		R_AIRC3	-0.384839		R_EX_xtsn_LPAREN_e_RPAREN_	0
R_AKGDH	0		R_EX_alltn_LPAREN_e_RPAREN_	0		R_AKGDH	0		R_EX_alltn_LPAREN_e_RPAREN_	0
R_AKGt2r	0		R_EX_dha_LPAREN_e_RPAREN_	0		R_AKGt2r	0		R_EX_dha_LPAREN_e_RPAREN_	0
R_ALAALAr	0.0222253		R_EX_galctn_D_LPAREN_e_RPAREN_	0		R_ALAALAr	0.022225		R_EX_galctn_D_LPAREN_e_RPAREN_	0
R_ALAR	0.0444505		R_EX_dms_LPAREN_e_RPAREN_	0		R_ALAR	0.0444501		R_EX_dms_LPAREN_e_RPAREN_	0
R_ALARi	0		R_EX_thr_L_LPAREN_e_RPAREN_	0		R_ALARi	0		R_EX_thr_L_LPAREN_e_RPAREN_	0
R_ALATA_D2	0		R_EX_ttdca_LPAREN_e_RPAREN_	0		R_ALATA_D2	0		R_EX_ttdca_LPAREN_e_RPAREN_	0
R_ALATA_L	-0.459644		R_EX_acgam_LPAREN_e_RPAREN_	0		R_ALATA_L	-0.459639		R_EX_acgam_LPAREN_e_RPAREN_	0
R_ALATA_L2	0		R_EX_fum_LPAREN_e_RPAREN_	0		R_ALATA_L2	0		R_EX_fum_LPAREN_e_RPAREN_	0
R_ALAabc	0		R_EX_akg_LPAREN_e_RPAREN_	0		R_ALAabc	0		R_EX_akg_LPAREN_e_RPAREN_	0
R_ALAt2r	0		R_EX_acmana_LPAREN_e_RPAREN_	0		R_ALAt2r	0		R_EX_acmana_LPAREN_e_RPAREN_	0
R_ALCD19	0		R_EX_lac_D_LPAREN_e_RPAREN_	0		R_ALCD19	0		R_EX_lac_D_LPAREN_e_RPAREN_	0
R_ALDD19x	0		R_EX_4abut_LPAREN_e_RPAREN_	0		R_ALDD19x	0		R_EX_4abut_LPAREN_e_RPAREN_	0
R_ALDD2x	0		R_EX_k_LPAREN_e_RPAREN_	0		R_ALDD2x	0		R_EX_k_LPAREN_e_RPAREN_	0
R_ALLTAH	0		R_EX_din_LPAREN_e_RPAREN_	0		R_ALLTAH	0		R_EX_din_LPAREN_e_RPAREN_	0
R_ALLTN	0		R_EX_glcr_LPAREN_e_RPAREN_	0		R_ALLTN	0		R_EX_glcr_LPAREN_e_RPAREN_	0
R_ALLTNt2r	0		R_EX_mal_L_LPAREN_e_RPAREN_	0		R_ALLTNt2r	0		R_EX_mal_L_LPAREN_e_RPAREN_	0
R_ALTRH	0		R_EX_gly_LPAREN_e_RPAREN_	0		R_ALTRH	0		R_EX_gly_LPAREN_e_RPAREN_	0
R_AMALT1	0		R_EX_gbbtn_LPAREN_e_RPAREN_	0		R_AMALT1	0		R_EX_gbbtn_LPAREN_e_RPAREN_	0
R_AMALT2	0		R_EX_glc_LPAREN_e_RPAREN_	-11		R_AMALT2	0		R_EX_glc_LPAREN_e_RPAREN_	-11
R_AMALT3	0		R_EX_trp_L_LPAREN_e_RPAREN_	0		R_AMALT3	0		R_EX_trp_L_LPAREN_e_RPAREN_	0
R_AMALT4	0		R_EX_nmn_LPAREN_e_RPAREN_	0		R_AMALT4	0		R_EX_nmn_LPAREN_e_RPAREN_	0
R_AMANAPE	0		R_EX_nad_LPAREN_e_RPAREN_	0		R_AMANAPE	0		R_EX_nad_LPAREN_e_RPAREN_	0
R_AMANK	0		R_EX_glyb_LPAREN_e_RPAREN_	0		R_AMANK	0		R_EX_glyb_LPAREN_e_RPAREN_	0
R_AMAOTr	0		R_EX_26dap_M_LPAREN_e_RPAREN_	0		R_AMAOTr	0		R_EX_26dap_M_LPAREN_e_RPAREN_	0
R_AMMQT8_2	0		R_EX_malthx_LPAREN_e_RPAREN_	0		R_AMMQT8_2	0		R_EX_malthx_LPAREN_e_RPAREN_	0
R_AMPMS	0		R_EX_gam_LPAREN_e_RPAREN_	0		R_AMPMS	0		R_EX_gam_LPAREN_e_RPAREN_	0
R_AMPN	0		R_EX_fuc1p_L_LPAREN_e_RPAREN_	0		R_AMPN	0		R_EX_fuc1p_L_LPAREN_e_RPAREN_	0
R_ANPRT	0.0434842		R_EX_met_D_LPAREN_e_RPAREN_	0		R_ANPRT	0.0434838		R_EX_met_D_LPAREN_e_RPAREN_	0
R_ANS	0.0434842		R_EX_h2o_LPAREN_e_RPAREN_	38.0766		R_ANS	0.0434838		R_EX_h2o_LPAREN_e_RPAREN_	38.0757
R_AOXSr	0		R_EX_malttr_LPAREN_e_RPAREN_	0		R_AOXSr	0		R_EX_malttr_LPAREN_e_RPAREN_	0
R_AP4AH	0		R_EX_ade_LPAREN_e_RPAREN_	0		R_AP4AH	0		R_EX_ade_LPAREN_e_RPAREN_	0
R_AP5AH	0		R_EX_cys_L_LPAREN_e_RPAREN_	0		R_AP5AH	0		R_EX_cys_L_LPAREN_e_RPAREN_	0
R_APRAUR	8.05263e-06		R_EX_cytd_LPAREN_e_RPAREN_	0		R_APRAUR	8.05255e-06		R_EX_cytd_LPAREN_e_RPAREN_	0
R_ARAI	0		R_EX_spmd_LPAREN_e_RPAREN_	0		R_ARAI	0		R_EX_spmd_LPAREN_e_RPAREN_	0
R_ARBabc	0		R_EX_ocdca_LPAREN_e_RPAREN_	0		R_ARBabc	0		R_EX_ocdca_LPAREN_e_RPAREN_	0
R_ARBt2r	0		R_EX_gln_L_LPAREN_e_RPAREN_	0		R_ARBt2r	0		R_EX_gln_L_LPAREN_e_RPAREN_	0
R_ARGDC	1.21467		R_EX_csn_LPAREN_e_RPAREN_	0		R_ARGDC	1.2143		R_EX_csn_LPAREN_e_RPAREN_	0
R_ARGORNt7	0		R_EX_tsul_LPAREN_e_RPAREN_	0		R_ARGORNt7	0		R_EX_tsul_LPAREN_e_RPAREN_	0
R_ARGSL	1.44094		R_EX_galur_LPAREN_e_RPAREN_	0		R_ARGSL	1.44058		R_EX_galur_LPAREN_e_RPAREN_	0
R_ARGSS	1.44094		R_EX_nac_LPAREN_e_RPAREN_	0		R_ARGSS	1.44058		R_EX_nac_LPAREN_e_RPAREN_	0
R_ARGabc	0		R_EX_cynt_LPAREN_e_RPAREN_	0		R_ARGabc	0		R_EX_cynt_LPAREN_e_RPAREN_	0
R_ASAD	-0.402309		R_EX_pnto_R_LPAREN_e_RPAREN_	0		R_ASAD	-0.652202		R_EX_pnto_R_LPAREN_e_RPAREN_	0
R_ASNN	0		R_EX_gal_LPAREN_e_RPAREN_	0		R_ASNN	0		R_EX_gal_LPAREN_e_RPAREN_	0
R_ASNS1	0		R_EX_phe_L_LPAREN_e_RPAREN_	0		R_ASNS1	0		R_EX_phe_L_LPAREN_e_RPAREN_	0
R_ASNS2	0.184405		R_EX_3hcinnm_LPAREN_e_RPAREN_	0		R_ASNS2	0.184403		R_EX_3hcinnm_LPAREN_e_RPAREN_	0
R_ASNabc	0		R_EX_val_L_LPAREN_e_RPAREN_	0		R_ASNabc	0		R_EX_val_L_LPAREN_e_RPAREN_	0
R_ASNt2r	0		R_EX_thymd_LPAREN_e_RPAREN_	0		R_ASNt2r	0		R_EX_thymd_LPAREN_e_RPAREN_	0
R_ASP1DC	4.75105e-05		R_EX_pppn_LPAREN_e_RPAREN_	0		R_ASP1DC	4.751e-05		R_EX_pppn_LPAREN_e_RPAREN_	0
R_ASPCT	0.253738		R_EX_tyr_L_LPAREN_e_RPAREN_	0		R_ASPCT	0.253736		R_EX_tyr_L_LPAREN_e_RPAREN_	0
R_ASPK	0.402309		R_EX_ptrc_LPAREN_e_RPAREN_	0		R_ASPK	0.652202		R_EX_ptrc_LPAREN_e_RPAREN_	0
R_ASPO3	0.00219837		R_EX_malt_LPAREN_e_RPAREN_	0		R_ASPO3	0.00219835		R_EX_malt_LPAREN_e_RPAREN_	0
R_ASPO4	0		R_EX_rib_D_LPAREN_e_RPAREN_	0		R_ASPO4	0		R_EX_rib_D_LPAREN_e_RPAREN_	0
R_ASPO5	0		R_EX_met_L_LPAREN_e_RPAREN_	0		R_ASPO5	0		R_EX_met_L_LPAREN_e_RPAREN_	0
R_ASPO6	0		R_EX_fuc_L_LPAREN_e_RPAREN_	0		R_ASPO6	0		R_EX_fuc_L_LPAREN_e_RPAREN_	0
R_ASPT	0		R_EX_dgsn_LPAREN_e_RPAREN_	0		R_ASPT	0		R_EX_dgsn_LPAREN_e_RPAREN_	0
R_ASPTA	-3.08601		R_EX_gsn_LPAREN_e_RPAREN_	0		R_ASPTA	-3.33552		R_EX_gsn_LPAREN_e_RPAREN_	0
R_ASPabc	0		R_EX_pi_LPAREN_e_RPAREN_	-0.734107		R_ASPabc	0		R_EX_pi_LPAREN_e_RPAREN_	-0.7341
R_ASPt2	0		R_EX_tartr_L_LPAREN_e_RPAREN_	0		R_ASPt2	0		R_EX_tartr_L_LPAREN_e_RPAREN_	0
R_ASPt2_2	0		R_EX_hdca_LPAREN_e_RPAREN_	0		R_ASPt2_2	0		R_EX_hdca_LPAREN_e_RPAREN_	0
R_ASPt2_3	0		R_EX_ser_L_LPAREN_e_RPAREN_	0		R_ASPt2_3	0		R_EX_ser_L_LPAREN_e_RPAREN_	0
R_AST	0		R_EX_idon_L_LPAREN_e_RPAREN_	0		R_AST	0		R_EX_idon_L_LPAREN_e_RPAREN_	0
R_ATPM	7.6		R_EX_arg_L_LPAREN_e_RPAREN_	0		R_ATPM	7.6		R_EX_arg_L_LPAREN_e_RPAREN_	0
R_ATPPRT	0.0724737		R_EX_crn_LPAREN_e_RPAREN_	0		R_ATPPRT	0.0724729		R_EX_crn_LPAREN_e_RPAREN_	0
R_ATPS4r	48.2214		R_EX_urea_LPAREN_e_RPAREN_	1.21467		R_ATPS4r	50.1727		R_EX_urea_LPAREN_e_RPAREN_	1.2143
R_BETALDHx	0		R_EX_ala_L_LPAREN_e_RPAREN_	0		R_BETALDHx	0		R_EX_ala_L_LPAREN_e_RPAREN_	0
R_BETALDHy	0		R_EX_ura_LPAREN_e_RPAREN_	0		R_BETALDHy	0		R_EX_ura_LPAREN_e_RPAREN_	0
R_BPNT	0.187674					R_BPNT	0.187672
R_BSORx	0					R_BSORx	0
R_BSORy	0					R_BSORy	0
R_BTS2	0					R_BTS2	0
R_BUTCT	0					R_BUTCT	0
R_BUTt2r	0					R_BUTt2r	0
R_BiomassEcoli	0.805263					R_BiomassEcoli	0.805255
R_C120SN	0.033821					R_C120SN	0.0338207
R_C140SN	0.0111271					R_C140SN	0.011127
R_C141SN	0.0109073					R_C141SN	0.0109072
R_C160SN	0.0785325					R_C160SN	0.0785317
R_C161SN	0.0152702					R_C161SN	0.01527
R_C181SN	0.109073					R_C181SN	0.109072
R_CADVt	0					R_CADVt	0
R_CAT	0					R_CAT	0
R_CBIAT_DELETE	0					R_CBIAT_DELETE	0
R_CBL1abc	0					R_CBL1abc	0
R_CBLAT_DELETE	0					R_CBLAT_DELETE	0
R_CBMK	1.69468					R_CBMK	1.69431
R_CBPS	0					R_CBPS	0
R_CDAPPA_EC	0					R_CDAPPA_EC	0
R_CDPMEK	0					R_CDPMEK	0
R_CHLabc	0					R_CHLabc	0
R_CHLt2r	0					R_CHLt2r	0
R_CHORM	0.247216					R_CHORM	0.247213
R_CHORS	0.330963					R_CHORS	0.33096
R_CHRPL	0					R_CHRPL	0
R_CINNDO	0					R_CINNDO	0
R_CITL	0					R_CITL	0
R_CITt7	0					R_CITt7	0
R_CLPNS_EC	0.00519395					R_CLPNS_EC	0.00519389
R_CMPN	0					R_CMPN	0
R_CO2t	-18.6					R_CO2t	-18.6
R_CPPPGO	0					R_CPPPGO	0
R_CRNBTCT	0					R_CRNBTCT	0
R_CRNCBCT	0					R_CRNCBCT	0
R_CRNCDH	0					R_CRNCDH	0
R_CRNt7	0					R_CRNt7	0
R_CS	2.07517					R_CS	2.07479
R_CSND	0					R_CSND	0
R_CSNt2	0					R_CSNt2	0
R_CTPS2	0.121917					R_CTPS2	0.121916
R_CYANST	0					R_CYANST	0
R_CYNTAH	0					R_CYNTAH	0
R_CYNTt2	0					R_CYNTt2	0
R_CYSDS	0					R_CYSDS	0
R_CYSS	0.187674					R_CYSS	0.187672
R_CYSTL	0.117568					R_CYSTL	0.117567
R_CYSabc	0					R_CYSabc	0
R_CYTBD	0					R_CYTBD	0
R_CYTBO3	36.3887					R_CYTBO3	36.3887
R_CYTD	0					R_CYTD	0
R_CYTDK2	0					R_CYTDK2	0
R_CYTDt2	0					R_CYTDt2	0
R_CYTDt2r	0					R_CYTDt2r	0
R_CYTK1	0.142941					R_CYTK1	0.14294
R_CYTK2	0					R_CYTK2	0
R_DAAD	0					R_DAAD	0
R_DADA	0					R_DADA	0
R_DADK	0					R_DADK	0
R_DADNt2	0					R_DADNt2	0
R_DAGK_EC	0.0135284					R_DAGK_EC	0.0135283
R_DALAt2r	0					R_DALAt2r	0
R_DAPDC	0.262516					R_DAPDC	0.262513
R_DAPE	0.284741					R_DAPE	0.284738
R_DAPabc	0					R_DAPabc	0
R_DASYN_EC	0.122601					R_DASYN_EC	0.1226
R_DB4PS	1.61053e-05					R_DB4PS	1.61051e-05
R_DBTSr	0					R_DBTSr	0
R_DCTPD	0					R_DCTPD	0
R_DCYTD	0					R_DCYTD	0
R_DCYTt2	0					R_DCYTt2	0
R_DDGALK	0					R_DDGALK	0
R_DDGLCNt2r	0					R_DDGLCNt2r	0
R_DDGLK	0					R_DDGLK	0
R_DDPA	0.330963					R_DDPA	0.33096
R_DDPGALA	0					R_DDPGALA	0
R_DGK1	0					R_DGK1	-0.16642
R_DGSNt2	0					R_DGSNt2	0
R_DHAD1	0.668416					R_DHAD1	0.668409
R_DHAD2	0.222253					R_DHAD2	0.22225
R_DHAPT	0					R_DHAPT	0
R_DHAt	0					R_DHAt	0
R_DHBD	0					R_DHBD	0
R_DHBSr	0					R_DHBSr	0
R_DHCIND	0					R_DHCIND	0
R_DHCINDO	0					R_DHCINDO	0
R_DHDPRy	0.284741					R_DHDPRy	0.284738
R_DHDPS	0.284741					R_DHDPS	0.284738
R_DHFR	0.0601531					R_DHFR	0.0601525
R_DHFS	0.0402631					R_DHFS	0.0402627
R_DHNAOT	0					R_DHNAOT	0
R_DHNPA2	0.0402631					R_DHNPA2	0.0402627
R_DHORD2	0.253738					R_DHORD2	0.253736
R_DHORD5	0					R_DHORD5	0
R_DHORTS	-0.253738					R_DHORTS	-0.253736
R_DHPPD	0					R_DHPPD	0
R_DHPPDA2	8.05263e-06					R_DHPPDA2	8.05255e-06
R_DHPS2	0.0402631					R_DHPS2	0.0402627
R_DHPTDCs	0					R_DHPTDCs	0
R_DHQD	0.330963					R_DHQD	0.33096
R_DHQS	0.330963					R_DHQS	0.33096
R_DINSt2	0					R_DINSt2	0
R_DKGLCNR1	0					R_DKGLCNR1	0
R_DKGLCNR2x	0					R_DKGLCNR2x	0
R_DKGLCNR2y	0					R_DKGLCNR2y	0
R_DKMPPD	0.00563684					R_DKMPPD	0.00563678
R_DKMPPD2	0					R_DKMPPD2	0
R_DMATT	0					R_DMATT	0
R_DMPPS	0					R_DMPPS	0
R_DMQMT	0					R_DMQMT	0
R_DMSOR1	0					R_DMSOR1	0
R_DMSOR1e	0					R_DMSOR1e	0
R_DMSOR2	0					R_DMSOR2	0
R_DMSOR2e	0					R_DMSOR2e	0
R_DNMPPA	0.0402631					R_DNMPPA	0.0402627
R_DNTPPA	0.0402631					R_DNTPPA	0.0402627
R_DOGULNR	0					R_DOGULNR	0
R_DPCOAK	4.75105e-05					R_DPCOAK	4.751e-05
R_DPR	4.75105e-05					R_DPR	4.751e-05
R_DRPA	0.416321					R_DRPA	0.16642
R_DSERt2r	0					R_DSERt2r	0
R_DTMPK	0.01989					R_DTMPK	0.0198898
R_DURIK1	0					R_DURIK1	0
R_DURIPP	0.416321					R_DURIPP	0
R_DURIt2	0					R_DURIt2	0
R_DUTPDP	0					R_DUTPDP	0
R_DXPRIi	0					R_DXPRIi	0
R_DXPS	0					R_DXPS	0
R_DXYLK	0					R_DXYLK	0
R_D_LACt2	0					R_D_LACt2	0
R_E4PD	0					R_E4PD	0
R_ECAP_EC	0					R_ECAP_EC	0
R_EDA	0					R_EDA	1.79135
R_EDD	0					R_EDD	1.79135
R_EDTXS1	0.00676421					R_EDTXS1	0.00676414
R_EDTXS2	0.00676421					R_EDTXS2	0.00676414
R_EDTXS3	0					R_EDTXS3	0
R_EDTXS4	0					R_EDTXS4	0
R_ENO	15.7657					R_ENO	14.2238
R_ENTCS	0					R_ENTCS	0
R_ETHAAL	0					R_ETHAAL	0
R_ETOHt2r	0					R_ETOHt2r	0
R_F6PA	0					R_F6PA	0
R_FAO1	0					R_FAO1	0
R_FAO2	0					R_FAO2	0
R_FAO3	0					R_FAO3	0
R_FAO4	0					R_FAO4	0
R_FBA	7.91883					R_FBA	6.127
R_FBP	0					R_FBP	0
R_FCI	0					R_FCI	0
R_FCLK	0					R_FCLK	0
R_FCLPA	0					R_FCLPA	0
R_FCLT	0					R_FCLT	0
R_FDH2	6.5018					R_FDH2	0.0452234
R_FDH3	0					R_FDH3	0
R_FE2abc	0					R_FE2abc	0
R_FFSD	0					R_FFSD	0
R_FHL	0					R_FHL	0
R_FMNAT	8.05263e-06					R_FMNAT	8.05255e-06
R_FORt	0					R_FORt	-0.00070027
R_FRD2	0					R_FRD2	0
R_FRD3	0					R_FRD3	0
R_FRUK	0					R_FRUK	0
R_FRUpts	0					R_FRUpts	0
R_FRUpts2	0					R_FRUpts2	0
R_FTHFD	0.249899					R_FTHFD	0
R_FUCPt6_2	0					R_FUCPt6_2	0
R_FUCt	0					R_FUCt	0
R_FUM	3.23975					R_FUM	3.23901
R_FUMt2_2	0					R_FUMt2_2	0
R_FUMt2_3	0					R_FUMt2_3	0
R_G1PACT	0.0579789					R_G1PACT	0.0579783
R_G1PP	0					R_G1PP	0
R_G1PTT	0					R_G1PTT	0
R_G1SATi	0					R_G1SATi	0
R_G3PD2	-0.132949					R_G3PD2	-0.132948
R_G3PD5	0					R_G3PD5	0
R_G3PD6	0					R_G3PD6	0
R_G3PD7	0					R_G3PD7	0
R_G5SADs	0.169105					R_G5SADs	0.169104
R_G5SD	0.169105					R_G5SD	0.169104
R_G6PDA	0					R_G6PDA	0
R_G6PDH2r	5.81252					R_G6PDH2r	7.75682
R_G6Pt6_2	0					R_G6Pt6_2	0
R_GALCTD	0					R_GALCTD	0
R_GALCTND	0					R_GALCTND	0
R_GALCTNt2r	0					R_GALCTNt2r	0
R_GALCTt2r	0					R_GALCTt2r	0
R_GALKr	0					R_GALKr	0
R_GALS3	0					R_GALS3	0
R_GALTpts	0					R_GALTpts	0
R_GALU	0.0159442					R_GALU	0.015944
R_GALURt2r	0					R_GALURt2r	0
R_GALUi	0					R_GALUi	0
R_GALabc	0					R_GALabc	0
R_GALt2	0					R_GALt2	0
R_GAMpts	0					R_GAMpts	0
R_GAPD	17.4818					R_GAPD	15.69
R_GARFT	0.384842					R_GARFT	0.384839
R_GART	0					R_GART	0
R_GCALDD	0.0402631					R_GCALDD	0.0402627
R_GDMANE	0					R_GDMANE	0
R_GF6PTA	0.0579789					R_GF6PTA	0.0579783
R_GHMT2	1.26983					R_GHMT2	1.01992
R_GK1	0.224193					R_GK1	0.390611
R_GLCDe	0					R_GLCDe	0.348308
R_GLCNt2r	0					R_GLCNt2r	0.348308
R_GLCP	0					R_GLCP	0
R_GLCRAL	0					R_GLCRAL	0
R_GLCRD	0					R_GLCRD	0
R_GLCRt2r	0					R_GLCRt2r	0
R_GLCS1	0.12401					R_GLCS1	0.124009
R_GLCURt2r	0					R_GLCURt2r	0
R_GLCpts	11					R_GLCpts	9.98958
R_GLCt2	0					R_GLCt2	0.662111
R_GLGC	0.12401					R_GLGC	0.124009
R_GLNS	1.53131					R_GLNS	1.5313
R_GLNabc	0					R_GLNabc	0
R_GLTPD	0					R_GLTPD	0
R_GLU5K	0.169105					R_GLU5K	0.169104
R_GLUABUTt7	0					R_GLUABUTt7	0
R_GLUCYS	0					R_GLUCYS	0
R_GLUDC	0					R_GLUDC	0
R_GLUDy	-7.91688					R_GLUDy	-7.91645
R_GLUN	0					R_GLUN	0
R_GLUPRT	0.384842					R_GLUPRT	0.384839
R_GLUR	-0.0222253					R_GLUR	-0.022225
R_GLUSy	0					R_GLUSy	0
R_GLUTRR	0					R_GLUTRR	0
R_GLUTRS	0					R_GLUTRS	0
R_GLUabc	0					R_GLUabc	0
R_GLUt2r	0					R_GLUt2r	0
R_GLUt4	0					R_GLUt4	0
R_GLXCL	0					R_GLXCL	0
R_GLYALDt	0					R_GLYALDt	0
R_GLYATi	0					R_GLYATi	0
R_GLYBabc	0					R_GLYBabc	0
R_GLYBt2r	0					R_GLYBt2r	0
R_GLYC3Pabc	0					R_GLYC3Pabc	0
R_GLYC3Pt6	0					R_GLYC3Pt6	0
R_GLYCDx	0					R_GLYCDx	0
R_GLYCK	0					R_GLYCK	0
R_GLYCL	0					R_GLYCL	0
R_GLYCLTDx	0					R_GLYCLTDx	0
R_GLYCLTDy	0					R_GLYCLTDy	0
R_GLYCLTt2r	0					R_GLYCLTt2r	0
R_GLYCTO2	0.0402631					R_GLYCTO2	0.0402627
R_GLYCTO3	0					R_GLYCTO3	0
R_GLYCTO4	0					R_GLYCTO4	0
R_GLYCt	0					R_GLYCt	0
R_GLYK	0.00519395					R_GLYK	0.00519389
R_GLYOX	0					R_GLYOX	0
R_GLYt2r	0					R_GLYt2r	0
R_GMAND	0					R_GMAND	0
R_GMHEPAT	0.0202926					R_GMHEPAT	0.0202924
R_GMHEPK	0.0202926					R_GMHEPK	0.0202924
R_GMHEPPA	0.0202926					R_GMHEPPA	0.0202924
R_GMPR	0					R_GMPR	0
R_GMPS2	0.224193					R_GMPS2	0.224191
R_GND	5.81252					R_GND	6.31378
R_GNK	0					R_GNK	0.348308
R_GOFUCR	0					R_GOFUCR	0
R_GP4GH	0					R_GP4GH	0
R_GPDDA1	0					R_GPDDA1	0
R_GPDDA2	0					R_GPDDA2	0
R_GPDDA3	0					R_GPDDA3	0
R_GPDDA4	0					R_GPDDA4	0
R_GPDDA5	0					R_GPDDA5	0
R_GRTT	0					R_GRTT	0
R_GSNK	0					R_GSNK	0.16642
R_GSNt2	0					R_GSNt2	0
R_GSPMDA	0					R_GSPMDA	0
R_GSPMDS	0					R_GSPMDS	0
R_GTHOr	0					R_GTHOr	0
R_GTHS	0					R_GTHS	0
R_GTPCI	0.0402631					R_GTPCI	0.0402627
R_GTPCII2	8.05263e-06					R_GTPCII2	8.05255e-06
R_GUAD	0					R_GUAD	0
R_GUAPRT	0					R_GUAPRT	0
R_GUAt	0					R_GUAt	0
R_GUAt2	0					R_GUAt2	0
R_GUI1	0					R_GUI1	0
R_GUI2	0					R_GUI2	0
R_H2Ot	-38.0766					R_H2Ot	-38.424
R_HBZOPT	0					R_HBZOPT	0
R_HCINNMt2r	0					R_HCINNMt2r	0
R_HCO3E	2.24241					R_HCO3E	2.24239
R_HDCAt2	0					R_HDCAt2	0
R_HEMEOS	0					R_HEMEOS	0
R_HETZK	0					R_HETZK	0
R_HEX1	0					R_HEX1	0.662111
R_HISTD	0.0724737					R_HISTD	0.0724729
R_HISTP	0.0724737					R_HISTP	0.0724729
R_HISabc	0					R_HISabc	0
R_HISt2r	0					R_HISt2r	0
R_HKNDDH	0					R_HKNDDH	0
R_HKNTDH	0					R_HKNTDH	0
R_HMBS	0					R_HMBS	0
R_HMPK1	0					R_HMPK1	0
R_HOPNTAL	0					R_HOPNTAL	0
R_HPPK2	0.0402631					R_HPPK2	0.0402627
R_HPPPNDO	0					R_HPPPNDO	0
R_HPPPNt2r	0					R_HPPPNt2r	0
R_HPYRI	0					R_HPYRI	0
R_HPYRRx	0					R_HPYRRx	0
R_HPYRRy	0					R_HPYRRy	0
R_HSDy	-0.117568					R_HSDy	-0.367464
R_HSK	0					R_HSK	0.249896
R_HSST	0.117568					R_HSST	0.117567
R_HSTPT	0.0724737					R_HSTPT	0.0724729
R_HXPRT	0					R_HXPRT	0
R_HYD1	0					R_HYD1	0
R_HYD2	0					R_HYD2	0
R_HYD3	0					R_HYD3	0
R_HYPOE	0					R_HYPOE	0
R_HYXNt	0					R_HYXNt	0
R_ICDHyr	2.07517					R_ICDHyr	2.07479
R_ICHORSi	0					R_ICHORSi	0
R_ICHORT	0					R_ICHORT	0
R_ICL	0					R_ICL	0
R_IDOND	-0.707626					R_IDOND	0
R_IDOND2	0.707626					R_IDOND2	0
R_IDONt2r	0					R_IDONt2r	0
R_IG3PS	0.0724737					R_IG3PS	0.0724729
R_IGPDH	0.0724737					R_IGPDH	0.0724729
R_IGPS	0.0434842					R_IGPS	0.0434838
R_ILETA	-0.222253					R_ILETA	-0.22225
R_ILEabc	0					R_ILEabc	0
R_ILEt2r	0					R_ILEt2r	0
R_IMPC	-0.457316					R_IMPC	-0.457311
R_IMPD	0.224193					R_IMPD	0.224191
R_INDOLEt2r	0					R_INDOLEt2r	0
R_INSK	0					R_INSK	0
R_INSt2	0					R_INSt2	0
R_INSt2r	0					R_INSt2r	0
R_IPDDIi	0					R_IPDDIi	0
R_IPDPS	0					R_IPDPS	0
R_IPMD	0.344653					R_IPMD	0.344649
R_IPPMIa	-0.344653					R_IPPMIa	-0.344649
R_IPPMIb	-0.344653					R_IPPMIb	-0.344649
R_IPPS	0.344653					R_IPPS	0.344649
R_KARA1i	0.668416					R_KARA1i	0.668409
R_KARA2i	0.222253					R_KARA2i	0.22225
R_KAS14	0.258731					R_KAS14	0
R_KAS15	0					R_KAS15	0.258728
R_KAS16	0.0270568					R_KAS16	0.0270566
R_KDOCT2	0.033821					R_KDOCT2	0.0338207
R_KDOPP	0.033821					R_KDOPP	0.0338207
R_KDOPS	0.033821					R_KDOPS	0.0338207
R_KG6PDC	0					R_KG6PDC	0
R_Kabc	0					R_Kabc	0
R_Kt2r	0					R_Kt2r	0
R_LACZ	0					R_LACZ	0
R_LCAD	0					R_LCAD	0
R_LCADi	0					R_LCADi	0
R_LCARS	0					R_LCARS	0
R_LCTSt	0					R_LCTSt	0
R_LDH_D	0					R_LDH_D	0
R_LDH_D2	0					R_LDH_D2	0
R_LEUTAi	0.344653					R_LEUTAi	0.344649
R_LEUabc	0					R_LEUabc	0
R_LEUt2r	0					R_LEUt2r	0
R_LGTHL	0					R_LGTHL	0
R_LPADSS	0.00676421					R_LPADSS	0.00676414
R_LPLIPA1	0					R_LPLIPA1	0
R_LPLIPA2	0					R_LPLIPA2	0
R_LPLIPA3	0					R_LPLIPA3	0
R_LPLIPA4	0					R_LPLIPA4	0
R_LPLIPA5	0					R_LPLIPA5	0
R_LPLIPA6	0					R_LPLIPA6	0
R_LPSSYN_EC	0.00676421					R_LPSSYN_EC	0.00676414
R_LYSDC	0					R_LYSDC	0
R_LYSabc	0					R_LYSabc	0
R_LYSt2r	0					R_LYSt2r	0
R_L_LACD2	0					R_L_LACD2	0
R_L_LACD3	0					R_L_LACD3	0
R_L_LACt2r	0					R_L_LACt2r	0
R_M1PD	0					R_M1PD	0
R_MACPD	0					R_MACPD	0
R_MALS	0.0402631					R_MALS	0.0402627
R_MALTHXabc	0					R_MALTHXabc	0
R_MALTPTabc	0					R_MALTPTabc	0
R_MALTTRabc	0					R_MALTTRabc	0
R_MALTTTRabc	0					R_MALTTTRabc	0
R_MALTabc	0					R_MALTabc	0
R_MALTpts	0					R_MALTpts	0
R_MALt2_2	0					R_MALt2_2	0
R_MALt2_3	0					R_MALt2_3	0
R_MAN1PT2	0					R_MAN1PT2	0
R_MAN6PI	0					R_MAN6PI	0
R_MAN6Pt6_2	0					R_MAN6Pt6_2	0
R_MANAO	0					R_MANAO	0
R_MANpts	0					R_MANpts	0
R_MCITD	0					R_MCITD	0
R_MCITL2	0					R_MCITL2	0
R_MCITS	0					R_MCITS	0
R_MCOATA	1.85757					R_MCOATA	1.85755
R_MDH	1.80697					R_MDH	1.89411
R_MDH2	0					R_MDH2	0
R_MDH3	0					R_MDH3	0
R_MDRPD	0.00563684					R_MDRPD	0.00563678
R_ME1	0					R_ME1	1.38516
R_ME2	1.47305					R_ME2	0
R_MECDPDH	0					R_MECDPDH	0
R_MECDPS	0					R_MECDPS	0
R_MELIBt2	0					R_MELIBt2	0
R_MEPCT	0					R_MEPCT	0
R_METAT	0.00563684					R_METAT	0.00563678
R_METDabc	0					R_METDabc	0
R_METS	0.117568					R_METS	0.117567
R_METabc	0					R_METabc	0
R_MGSA	0					R_MGSA	0
R_MI1PP	0					R_MI1PP	0
R_MICITD	0					R_MICITD	0
R_MLTG1	0					R_MLTG1	0
R_MLTG2	0					R_MLTG2	0
R_MLTG3	0					R_MLTG3	0
R_MLTG4	0					R_MLTG4	0
R_MLTG5	0					R_MLTG5	0
R_MLTP1	0					R_MLTP1	0
R_MLTP2	0					R_MLTP2	0
R_MLTP3	0					R_MLTP3	0
R_MMCD	0					R_MMCD	0
R_MME	0					R_MME	0
R_MMM2	0					R_MMM2	0
R_MNLpts	0					R_MNLpts	0
R_MNNH	0					R_MNNH	0
R_MOAT	0.00676421					R_MOAT	0.00676414
R_MOAT2	0.00676421					R_MOAT2	0.00676414
R_MOHMT	4.75105e-05					R_MOHMT	4.751e-05
R_MTAN	0.00563684					R_MTAN	0.00563678
R_MTHFC	1.09206					R_MTHFC	0.84215
R_MTHFD	1.09206					R_MTHFD	0.84215
R_MTHFR2	0.157832					R_MTHFR2	0.15783
R_MTRI	0.00563684					R_MTRI	0.00563678
R_MTRK	0.00563684					R_MTRK	0.00563678
R_NACODA	0					R_NACODA	0
R_NACUP	0					R_NACUP	0
R_NADDP	0					R_NADDP	0
R_NADDPe	0					R_NADDPe	0
R_NADH10	0					R_NADH10	0
R_NADH5	0					R_NADH5	0
R_NADH6	28.4099					R_NADH6	34.5185
R_NADH7	0					R_NADH7	0
R_NADH8	0					R_NADH8	0
R_NADH9	0					R_NADH9	0
R_NADK	0.000426789					R_NADK	0.000426785
R_NADPPPS	0					R_NADPPPS	0
R_NADS1	0.00219837					R_NADS1	0.00219835
R_NADTRHD	0					R_NADTRHD	0
R_NAMNPP	0					R_NAMNPP	0
R_NAt3_1	0					R_NAt3_1	0
R_NAt3_15	0					R_NAt3_15	0
R_NAt3_2	0					R_NAt3_2	0
R_NDPK1	999999					R_NDPK1	0.62453
R_NDPK2	0.741567					R_NDPK2	0.305353
R_NDPK3	0.15647					R_NDPK3	0.156468
R_NDPK4	0.01989					R_NDPK4	0.0198898
R_NDPK5	0.0204537					R_NDPK5	0.0204535
R_NDPK6	-0.436211					R_NDPK6	0
R_NDPK7	0					R_NDPK7	0
R_NDPK8	0.01989					R_NDPK8	0
R_NH4t	11.0331					R_NH4t	11.0323
R_NMNAT	0					R_NMNAT	0
R_NMNDA	0					R_NMNDA	0
R_NMNN	0					R_NMNN	0
R_NMNP	0					R_NMNP	0
R_NMNt7	0					R_NMNt7	0
R_NNAM	0					R_NNAM	0
R_NNAT	0.00219837					R_NNAT	0.00219835
R_NNDMBRT	0					R_NNDMBRT	0
R_NNDPR	0.00219837					R_NNDPR	0.00219835
R_NO2t2r	0					R_NO2t2r	0
R_NO3R1	0					R_NO3R1	0
R_NO3R2	0					R_NO3R2	0
R_NO3t7	0					R_NO3t7	0
R_NPHS	0					R_NPHS	0
R_NTD1	0.416321					R_NTD1	0
R_NTD10	0					R_NTD10	0
R_NTD11	0					R_NTD11	0
R_NTD2	0					R_NTD2	0
R_NTD3	0					R_NTD3	0
R_NTD4	0					R_NTD4	0
R_NTD5	0					R_NTD5	0
R_NTD6	0					R_NTD6	0
R_NTD7	0					R_NTD7	0
R_NTD8	0					R_NTD8	0.16642
R_NTD9	0					R_NTD9	0
R_NTPP1	0					R_NTPP1	0
R_NTPP2	0					R_NTPP2	0
R_NTPP3	0					R_NTPP3	0
R_NTPP4	0					R_NTPP4	0
R_NTPP5	0					R_NTPP5	0
R_NTPP6	0					R_NTPP6	0
R_NTPP7	0					R_NTPP7	0
R_NTPP8	0					R_NTPP8	0
R_NTPTP1	0					R_NTPTP1	0
R_NTPTP2	0					R_NTPTP2	0
R_NTRIR2x	0					R_NTRIR2x	0
R_O2t	18.2					R_O2t	18.2
R_OBTFL	0					R_OBTFL	0
R_OCBT	1.44094					R_OCBT	1.44058
R_OCDCAt2	0					R_OCDCAt2	0
R_OCTDPS	0					R_OCTDPS	0
R_OHPBAT	0					R_OHPBAT	0
R_OHPHM	0					R_OHPHM	0
R_OMBZLM	0					R_OMBZLM	0
R_OMCDC	0.344653					R_OMCDC	0.344649
R_OMMBLHX	0					R_OMMBLHX	0
R_OMPDC	0.253738					R_OMPDC	0.253736
R_OMPHHX	0					R_OMPHHX	0
R_OP4ENH	0					R_OP4ENH	0
R_OPHBDC	0					R_OPHBDC	0
R_OPHHX	0					R_OPHHX	0
R_ORNDC	0					R_ORNDC	0
R_ORNTA	0					R_ORNTA	0
R_ORNabc	0					R_ORNabc	0
R_ORPT	-0.253738					R_ORPT	-0.253736
R_OXGDC2	0					R_OXGDC2	0
R_P5CD	0					R_P5CD	0
R_P5CR	0.169105					R_P5CR	0.169104
R_PACCOAL	0					R_PACCOAL	0
R_PANTS	4.75105e-05					R_PANTS	4.751e-05
R_PAPA_EC	0					R_PAPA_EC	0
R_PAPPT3	0.0222253					R_PAPPT3	0.022225
R_PAPSR	0.187674					R_PAPSR	0.187672
R_PASYN_EC	0.109073					R_PASYN_EC	0.109072
R_PDH	4.8149					R_PDH	11.0205
R_PDX5PO	0					R_PDX5PO	0
R_PDX5PS	0					R_PDX5PS	0
R_PDXPP	0					R_PDXPP	0
R_PEAMNO	0					R_PEAMNO	0
R_PEPT_EC	0.0135284					R_PEPT_EC	0.0135283
R_PERD	0					R_PERD	0
R_PFK	7.91883					R_PFK	6.127
R_PFK_2	0					R_PFK_2	0
R_PFL	6.20597					R_PFL	0
R_PGAMT	-0.0579789					R_PGAMT	-0.0579783
R_PGCD	1.71611					R_PGCD	1.4662
R_PGI	5.04753					R_PGI	2.75492
R_PGK	-17.4818					R_PGK	-15.69
R_PGL	5.81252					R_PGL	7.75682
R_PGLYCP	0					R_PGLYCP	0
R_PGM	-15.7657					R_PGM	-14.2238
R_PGMT	-0.139955					R_PGMT	-0.139953
R_PGPP_EC	0.02907					R_PGPP_EC	0.0290697
R_PGSA_EC	0.02907					R_PGSA_EC	0.0290697
R_PHETA1	-0.141726					R_PHETA1	-0.141725
R_PHEt2r	0					R_PHEt2r	0
R_PIabc	0					R_PIabc	0
R_PIt2r	0.734107					R_PIt2r	0.7341
R_PLIPA1	0					R_PLIPA1	0
R_PLIPA2	0					R_PLIPA2	0
R_PLIPA3	0					R_PLIPA3	0
R_PMANM	0					R_PMANM	0
R_PMDPHT	8.05263e-06					R_PMDPHT	8.05255e-06
R_PMPK	0					R_PMPK	0
R_PNTK	4.75105e-05					R_PNTK	4.751e-05
R_PNTOt4	0					R_PNTOt4	0
R_POX	0					R_POX	0
R_PPA	3.9198					R_PPA	3.9194
R_PPAKr	0					R_PPAKr	0
R_PPBNGS	0					R_PPBNGS	0
R_PPC	3.35579					R_PPC	3.51763
R_PPCDC	4.75105e-05					R_PPCDC	4.751e-05
R_PPCK	0.00157672					R_PPCK	0.00142252
R_PPCSCT	0					R_PPCSCT	0
R_PPM	-0.421958					R_PPM	-0.172057
R_PPM2	0.416321					R_PPM2	0.16642
R_PPNCL2	4.75105e-05					R_PPNCL2	4.751e-05
R_PPND	0.105489					R_PPND	0.105488
R_PPNDH	0.141726					R_PPNDH	0.141725
R_PPPGO	0					R_PPPGO	0
R_PPPNDO	0					R_PPPNDO	0
R_PPPNt2r	0					R_PPPNt2r	0
R_PPS	0					R_PPS	0
R_PPTGS	0.0222253					R_PPTGS	0.022225
R_PRAGSr	0.384842					R_PRAGSr	0.384839
R_PRAIS	0.384842					R_PRAIS	0.384839
R_PRAIi	0.0434842					R_PRAIi	0.0434838
R_PRAMPC	0.0724737					R_PRAMPC	0.0724729
R_PRASCS	0.384842					R_PRASCS	0.384839
R_PRATPP	0.0724737					R_PRATPP	0.0724729
R_PRFGS	0.384842					R_PRFGS	0.384839
R_PRMICIi	0.0724737					R_PRMICIi	0.0724729
R_PROD2	0					R_PROD2	0
R_PROabc	0					R_PROabc	0
R_PROt2r	0					R_PROt2r	0
R_PROt4	0					R_PROt4	0
R_PRPPS	0.756737					R_PRPPS	0.756729
R_PSCVT	0.330963					R_PSCVT	0.33096
R_PSD_EC	0.0914376					R_PSD_EC	0.0914367
R_PSERT	1.71611					R_PSERT	1.4662
R_PSP_L	1.71611					R_PSP_L	1.4662
R_PSSA_EC	0.0935313					R_PSSA_EC	0.0935304
R_PTA2	0					R_PTA2	0
R_PTAr	4.75785					R_PTAr	4.75822
R_PTPATi	4.75105e-05					R_PTPATi	4.751e-05
R_PTRCORNt7	0					R_PTRCORNt7	0
R_PTRCTA	1.18084					R_PTRCTA	1.18048
R_PTRCabc	0					R_PTRCabc	0
R_PTRCt2r	0					R_PTRCt2r	0
R_PUNP1	-0.00563684					R_PUNP1	-0.00563678
R_PUNP2	0					R_PUNP2	0
R_PUNP3	0					R_PUNP3	-0.16642
R_PUNP4	0					R_PUNP4	0.16642
R_PUNP5	0					R_PUNP5	0
R_PUNP6	0					R_PUNP6	0
R_PUNP7	0					R_PUNP7	0
R_PYAM5PO	0					R_PYAM5PO	0
R_PYDAMK	0					R_PYDAMK	0
R_PYDXK	0					R_PYDXK	0
R_PYDXNK	0					R_PYDXNK	0
R_PYDXPP	0					R_PYDXPP	0
R_PYK	0.693466					R_PYK	0
R_PYNP2r	-0.416321					R_PYNP2r	0
R_PYRt2r	0					R_PYRt2r	0
R_QULNS	0.00219837					R_QULNS	0.00219835
R_RBFK	8.05263e-06					R_RBFK	8.05255e-06
R_RBFSa	1.61053e-05					R_RBFSa	1.61051e-05
R_RBFSb	8.05263e-06					R_RBFSb	8.05255e-06
R_RBK	0					R_RBK	0
R_RBK_L1	0					R_RBK_L1	0
R_RBP4E	0					R_RBP4E	0
R_RHCCE	0					R_RHCCE	0
R_RIBabc	0					R_RIBabc	0
R_RMI	0					R_RMI	0
R_RMK	0					R_RMK	0
R_RMNt	0					R_RMNt	0
R_RMPA	0					R_RMPA	0
R_RNDR1	0.01989					R_RNDR1	0
R_RNDR2	0.0204537					R_RNDR2	0.186874
R_RNDR3	0					R_RNDR3	0
R_RNDR4	0					R_RNDR4	0.0198898
R_RNTR1	0					R_RNTR1	0.0198898
R_RNTR2	0					R_RNTR2	0
R_RNTR3	0.0204537					R_RNTR3	0.0204535
R_RNTR4	0.436211					R_RNTR4	0
R_RPE	2.94957					R_RPE	3.45035
R_RPI	-2.82911					R_RPI	-2.82959
R_RZ5PP	0					R_RZ5PP	0
R_S7PI	0.0202926					R_S7PI	0.0202924
R_SADH	0					R_SADH	0
R_SADT2	0.187674					R_SADT2	0.187672
R_SBTPD	0					R_SBTPD	0
R_SBTpts	0					R_SBTpts	0
R_SDPDS	0.284741					R_SDPDS	0.284738
R_SDPTA	-0.284741					R_SDPTA	-0.284738
R_SELNPS	0					R_SELNPS	0
R_SERASr	0					R_SERASr	0
R_SERAT	0.187674					R_SERAT	0.187672
R_SERD_D	0					R_SERD_D	0
R_SERD_L	0					R_SERD_L	0
R_SERt2r	0					R_SERt2r	0
R_SERt4	0					R_SERt4	0
R_SGDS	0					R_SGDS	0
R_SGSAD	0					R_SGSAD	0
R_SHCHCS2	0					R_SHCHCS2	0
R_SHCHD2	0					R_SHCHD2	0
R_SHCHF	0					R_SHCHF	0
R_SHK3Dr	0.330963					R_SHK3Dr	0.33096
R_SHKK	0.330963					R_SHKK	0.33096
R_SHSL1	0.117568					R_SHSL1	0.117567
R_SOTA	0					R_SOTA	0
R_SPMDAT1	0					R_SPMDAT1	0
R_SPMDAT2	0					R_SPMDAT2	0
R_SPMDabc	0					R_SPMDabc	0
R_SPMS	0.00563684					R_SPMS	0.00563678
R_SPODM	0					R_SPODM	0
R_SSALx	0					R_SSALx	1.18048
R_SSALy	1.18084					R_SSALy	0
R_SUCBZL	0					R_SUCBZL	0
R_SUCBZS	0					R_SUCBZS	0
R_SUCCabc	0					R_SUCCabc	0
R_SUCCt2_2	0					R_SUCCt2_2	0
R_SUCCt2_3	0					R_SUCCt2_3	0
R_SUCCt2b	0					R_SUCCt2b	0
R_SUCD1i	1.18084					R_SUCD1i	1.18048
R_SUCD4	1.18084					R_SUCD4	1.18048
R_SUCFUMt	0					R_SUCFUMt	0
R_SUCOAS	0.402312					R_SUCOAS	0.402308
R_SUCpts	0					R_SUCpts	0
R_SULR	-0.187674					R_SULR	-0.187672
R_SULabc	0.187674					R_SULabc	0.187672
R_TAGURr	0					R_TAGURr	0
R_TALA	1.63012					R_TALA	1.88051
R_TARTD	0					R_TARTD	0
R_TARTRt7	0					R_TARTRt7	0
R_TAUDO	0					R_TAUDO	0
R_TAURabc	0					R_TAURabc	0
R_TDPADGAT	0					R_TDPADGAT	0
R_TDPAGTA	0					R_TDPAGTA	0
R_TDPDRE	0					R_TDPDRE	0
R_TDPDRR	0					R_TDPDRR	0
R_TDPGDH	0					R_TDPGDH	0
R_TDSK	0.00676421					R_TDSK	0.00676414
R_TGBPA	0					R_TGBPA	0
R_THD2	0					R_THD2	0
R_THDPS	0.284741					R_THDPS	0.284738
R_THMDt2	0					R_THMDt2	0
R_THMDt2r	0					R_THMDt2r	0
R_THMabc	0					R_THMabc	0
R_THRAr	-0.416321					R_THRAr	-0.16642
R_THRD	0					R_THRD	0
R_THRD_L	0.222253					R_THRD_L	0.22225
R_THRS	0					R_THRS	0.249896
R_THRabc	0					R_THRabc	0
R_THRt2r	0					R_THRt2r	0
R_THRt4	0					R_THRt4	0
R_THZPSN	0					R_THZPSN	0
R_TKT1	1.65041					R_TKT1	1.9008
R_TKT2	1.29916					R_TKT2	1.54955
R_TMAOR1	0					R_TMAOR1	0
R_TMAOR1e	0					R_TMAOR1e	0
R_TMAOR2	0					R_TMAOR2	0
R_TMAOR2e	0					R_TMAOR2e	0
R_TMDK1	0					R_TMDK1	0
R_TMDPP	0					R_TMDPP	0
R_TMDS	0.01989					R_TMDS	0.0198898
R_TMKr	0					R_TMKr	0
R_TMPKr	0					R_TMPKr	0
R_TMPPP	0					R_TMPPP	0
R_TPI	7.78368					R_TPI	5.99186
R_TRDR	0.684682					R_TRDR	0.434779
R_TRE6PH	0					R_TRE6PH	0
R_TRE6PP	0					R_TRE6PP	0
R_TRE6PS	0					R_TRE6PS	0
R_TREH	0					R_TREH	0
R_TREHe	0					R_TREHe	0
R_TREpts	0					R_TREpts	0
R_TRPAS2	-0.0434842					R_TRPAS2	-0.0434838
R_TRPS1	0					R_TRPS1	0
R_TRPS2	0					R_TRPS2	0
R_TRPS3	0.0434842					R_TRPS3	0.0434838
R_TRPt2r	0					R_TRPt2r	0
R_TRSAR	0					R_TRSAR	0
R_TSULabc	0					R_TSULabc	0
R_TTDCAt2	0					R_TTDCAt2	0
R_TYRTA	-0.105489					R_TYRTA	-0.105488
R_TYRt2r	0					R_TYRt2r	0
R_U23GAAT	0.0135284					R_U23GAAT	0.0135283
R_UAAGDS	0.0222253					R_UAAGDS	0.022225
R_UACMAMO	0					R_UACMAMO	0
R_UAG2Ei	0					R_UAG2Ei	0
R_UAGAAT	0.0135284					R_UAGAAT	0.0135283
R_UAGCVT	0.0222253					R_UAGCVT	0.022225
R_UAGDP	0.0579789					R_UAGDP	0.0579783
R_UAGPT3	0.0222253					R_UAGPT3	0.022225
R_UAMAGS	0.0222253					R_UAMAGS	0.022225
R_UAMAS	0.0222253					R_UAMAS	0.022225
R_UAPGR	0.0222253					R_UAPGR	0.022225
R_UDCPDP	0.0222253					R_UDCPDP	0.022225
R_UDCPDPS	0					R_UDCPDPS	0
R_UDPG4E	0					R_UDPG4E	0
R_UDPGALM	0					R_UDPGALM	0
R_UDPGD	0					R_UDPGD	0
R_UGLT	0					R_UGLT	0
R_UGLYCH	0					R_UGLYCH	0
R_UGMDDS	0.0222253					R_UGMDDS	0.022225
R_UHGADA	0.0135284					R_UHGADA	0.0135283
R_UMPK	0.699049					R_UMPK	0.282725
R_UNK3	0.00563684					R_UNK3	0.00563678
R_UPP3MT	0					R_UPP3MT	0
R_UPP3S	0					R_UPP3S	0
R_UPPDC1	0					R_UPPDC1	0
R_UPPRT	0					R_UPPRT	0
R_URAt2	0					R_URAt2	0
R_URAt2r	0					R_URAt2r	0
R_UREAt	-1.21467					R_UREAt	-1.2143
R_URIDK2r	-0.436211					R_URIDK2r	-0.0198898
R_URIK2	0.416321					R_URIK2	0
R_URIt2	0					R_URIt2	0
R_URIt2r	0					R_URIt2r	0
R_USHD	0.00676421					R_USHD	0.00676414
R_VALTA	-0.323716					R_VALTA	-0.323712
R_VALabc	0					R_VALabc	0
R_VALt2r	0					R_VALt2r	0
R_VPAMT	0					R_VPAMT	0
R_X5PL3E	0					R_X5PL3E	0
R_XANt	0					R_XANt	0
R_XANt2	0					R_XANt2	0
R_XPPT	0					R_XPPT	0
R_XTSNt2r	0					R_XTSNt2r	0
R_XYLI1	0					R_XYLI1	0
R_XYLI2i	0					R_XYLI2i	0
R_XYLK	0					R_XYLK	0
R_XYLabc	0					R_XYLabc	0
R_XYLt2	0					R_XYLt2	0

## Sheet: Refs
Organism	Escherichia coli (wild type) MG1655
Growth conditions	Aerobic batch culture
model	iJR904
Ratios, Measured Fluxes and growth	Fischer E, Zamboni N, Sauer U: High-throughput metabolic flux analysis based on gas chromatography–mass spectrometry derived 13C constraints. Anal Biochem 2004, 325:308–316.	Fischer E, Zamboni N, Sauer U: High-throughput metabolic flux analysis based on gas chromatography–mass spectrometry derived 13C constraints. Anal Biochem 2004, 325:308–316.
Model	Reed JL, Vo TD, Schilling CH, Palsson BO, others: An expanded genome-scale model of Escherichia coli K-12 (iJR904 GSM/GPR). Genome Biol 2003, 4:R54.
